# Supplementary material for: Endocannabinoid signaling regulates the reinforcing and psychostimulant effects of ketamine in mice
Source: Nat Commun. 2020 Nov 24;11:5962. doi: 10.1038/s41467-020-19780-z (PMC7686380; doi:10.1038/s41467-020-19780-z)
Supplement: Supplementary file 4 — Supplementary Data 1 [file 41467_2020_19780_MOESM4_ESM.xlsx]

## Sheet: Sheet1
Table 1 Differential lipids between ketamine and saline groups
Class	Lipid	Fold Change
		ACe	Hippo	NAc	CPu	PFC
FA	2-AG	/	/	1.36	1.67	-1.21
FA	arachidonoyl amine	5.4	/	/	/	/
FA	8-HETE	/	/	/	-4.77	-1.31
FA	Anandamide	1.61	/	/	1.78	1.51
FA	Cervonyl carnitine	/	/	/	-1.38	/
FA	Linoleyl carnitine	/	/	/	-2	/
FA	Oleoylcarnitine	/	/	/	-1.17	/
FA	Undecanoyl carnitine	/	/	/	/	-1.25
FA	2,3-Dinor-TXB2	/	/	/	/	1.21
FA	20:2(5Z,13Z)	/	/	/	-2.43	/
FA	DHA	/	/	/	-2.53	/
FA	Docosapentaenoic acid	/	/	/	-2.67	/
FA	FAHFA(O-36:0)	/	/	/	-1.33	/
FA	NAPE(16:0/18:1/20:4)	/	/	/	-1.97	/
FA	Palmitic acid	/	/	/	/	1.39
FA	Stearic acid	-1.12	/	/	-2.14	/
FA	Stearidonic acid	-2.59	/	/	/	/
DG	CDP-DG(36:3)	-1.22	/	/	/	/
DG	DG(28:2)	/	/	/	/	2.43
DG	DG(32:0)	/	/	/	1.19	/
DG	DG(32:1)	/	/	-1.19	-1.08	/
DG	DG(32:5)	1.49	/	/	/	/
DG	DG(34:0)	/	/	/	1.17	/
DG	DG(34:1)	/	/	-1.16	-1.16	/
DG	DG(O-34:2)	/	/	-1.17	/	/
DG	DG(34:2)	/	/	-1.13	/	/
DG	DG(36:1)	/	/	-1.29	1.11	/
DG	DG(36:2)	/	/	-1.23	1.08	/
DG	DG(36:4)	/	/	-1.18	/	/
DG	DG(36:5)	/	/	/	-1.19	/
DG	DG(38:1)	/	/	-1.31	/	/
DG	DG(38:2)	/	/	-1.47	/	/
DG	DG(38:3)	/	1.14	/	1.44	/
DG	DG(38:4)	/	/	-1.21	1.58	-1.32
DG	DG(38:5)	/	/	-1.16	/	-1.15
DG	DG(38:6)	1.32	/	-1.11	-1.15	-1.1
DG	DG(38:7)	-1.32	/	/	/	-1.18
DG	DG(38:8)	/	/	/	/	-4.18
DG	DG(40:1)	/	/	/	/	/
DG	DG(40:3)	/	/	/	/	-1.13
DG	DG(40:4)	/	/	/	-1.24	/
DG	DG(40:6)	/	/	/	1.09	/
DG	DG(40:7)	-1.17	/	/	-1.22	-1.17
DG	DG(40:8)	-1.42	/	-1.63	-1.18	-1.2
DG	DG(40:10)	/	/	/	2.04	/
DG	DG(42:8)	/	/	-1.39	-1.15	/
DG	DG(42:10)	/	/	/	/	-1.18
DG	DG(42:11)	/	/	/	-2.15	/
DG	DG(44:9)	/	/	/	/	-1.15
DG	DG(44:11)	/	1.44	/	/	2.34
DG	DG(44:12)	/	/	/	-1.25	-1.27
DG	DG(46:5)	/	/	/	/	-1.12
DG	MGDG(36:8)	/	/	1.03	/	/
DG	MGDG(36:9)	/	/	/	/	-1.14
DG	MGDG(20:5)	/	/	/	/	/
DG	DGDG(36:8)	/	/	/	1.26	/
DG	DGDG(36:9)	/	/	/	/	-1.08
MG	MG(10:0)	/	/	/	1.33	/
MG	MG(16:0)	/	/	/	-1.13	/
MG	MG(18:0)	/	/	/	-2.28	/
MG	MG(18:0e)	/	/	/	-2.21	/
MG	MG(18:1)	/	/	-2	-1.15	-1.29
MG	MG(20:0)	-9.94	/	/	/	/
MG	MG(22:0)	/	/	/	2.01	/
MG	MG(22:1)	/	/	/	/	/
MG	MG(22:2)	/	/	/	/	-1.45
MG	MG(22:6)	/	/	-1.21	-1.2	/
TG	TG(48:1)	/	/	/	-1.32	/
TG	TG(48:2)	/	/	/	-2.44	/
TG	TG(50:1)	/	/	/	-1.38	/
TG	TG(50:2)	/	/	/	-1.31	/
TG	TG(52:2)	/	/	/	-1.53	/
TG	TG(52:3)	/	/	/	-1.19	/
TG	TG(54:2)	/	/	/	-1.19	/
TG	TG(56:4)	/	/	/	-1.21	/
TG	TG(56:5)	/	/	/	-1.2	/
TG	TG(56:7)	/	/	/	-1.27	/
TG	TG(58:7)	/	/	/	-1.48	/
TG	TG(58:8)	/	/	/	-1.22	/
TG	TG(58:10)	/	/	/	-1.26	/
TG	TG(58:12)	/	/	/	-1.88	/
TG	TG(66:18)	/	/	/	-1.88	/
CL	CL(8:0/8:0/18:0/18:2)	/	/	/	-1.24	/
LPA	LPA(18:1)	/	/	/	-1.66	/
LPA	LPA(18:2)	/	/	/	1.1	/
LPA	LPA(20:3)	/	/	/	/	-1.15
LPA	LPA(22:5)	/	/	/	-1.22	/
LPC	LysoPC(6:0)	/	/	/	-1.21	/
LPC	LysoPC(16:0)	/	/	-1.2	/	-1.22
LPC	LysoPC(16:1)	/	/	/	-1.66	/
LPC	LysoPC(18:0)	/	/	/	-1.16	/
LPC	LysoPC(18:1)	/	/	-1.4	-1.19	/
LPC	LysoPC(22:6)	/	/	-1.52	/	/
LPE	LysoPE(18:1)	/	/	/	-1.15	/
LPE	LysoPE(18:3)	/	/	/	/	-1.22
LPE	LysoPE(20:0)	/	-1.1	-1.27	-1.2	/
LPE	LysoPE(20:4)	/	/	/	-1.38	1.26
LPE	LysoPE(22:6)	/	/	/	-1.3	/
PA	PA(18:0)	/	/	/	/	-1.38
PA	PA(34:0)	/	/	-1.25	/	/
PA	PA(34:1)	/	-1.12	1.17	/	-1.21
PA	PA(36:2)	/	/	-1.19	/	-1.2
PA	PA(38:3)	/	-1.26	/	/	/
PA	PA(38:6)	/	/	/	-1.1	/
PA	PA(40:8)	1.17	/	1.3	/	/
PA	PA(40:9)	/	/	/	/	-1.14
PA	PA(42:9)	/	/	/	-1.27	/
PAe	PA(O-36:4)	/	/	1.66	/	/
PAe	PA(P-34:4)	/	/	/	/	-1.42
PAe	PA(P-36:1)	/	/	/	1.16	/
PAe	PA(P-36:4)	/	/	1.2	/	/
PAe	PA(P-36:5)	/	/	/	-1.41	/
PC	PC(16:0)	/	/	1.32	/	/
PC	PC(24:0)	/	/	/	-1.24	/
PC	PC(30:1)	/	/	/	-1.3	/
PC	PC(32:0)	/	/	1.06	1.14	/
PC	PC(32:1)	/	/	-1.13	1.19	/
PC	PC(32:2)	/	/	/	-1.32	/
PC	PC(32:3)	/	/	-1.17	/	/
PC	PC(34:0)	/	-1.11	/	/	-1.11
PC	PC(34:2)	/	/	-1.1	-1.25	-1.23
PC	PC(34:3)	/	/	/	-1.28	/
PC	PC(34:5)	/	/	-1.14	/	/
PC	PC(36:0)	1.15	-1.2	/	-1.11	/
PC	PC(36:2)	/	/	/	1.17	/
PC	PC(36:3)	/	/	/	1.14	/
PC	PC(36:4)	/	/	/	1.37	-1.28
PC	PC(36:5)	/	/	-1.22	/	/
PC	PC(36:7)	/	/	/	1.24	/
PC	PC(38:4)	-1.09	/	/	1.2	/
PC	PC(38:5)	/	/	/	-1.28	/
PC	PC(38:6)	/	/	/	1.44	/
PC	PC(38:7)	-1.15	/	/	1.28	/
PC	PC(38:9)	-1.15	/	/	/	/
PC	PC(40:1)	/	/	/	-1.16	/
PC	PC(40:7)	/	/	1.1	1.21	-1.28
PC	PC(40:9)	/	1.12	/	1.27	/
PC	PC(42:1)	/	-1.22	/	-1.15	/
PC	PC(42:2)	/	/	/	-1.32	/
PC	PC(42:4)	/	/	/	/	-1.23
PC	PC(42:5)	/	/	/	1.2	/
PC	PC(42:8)	1.33	/	/	/	/
PC	PC(42:9)	/	/	-1.39	-1.37	-1.24
PC	PC(44:4)	/	/	-1.15	/	/
PC	PC(44:5)	/	/	/	1.32	/
PC	PC(44:8)	/	/	/	-1.77	/
PC	PC(44:12)	/	/	-1.49	/	-1.28
PCe	PC(O-32:0)	/	/	/	/	-1.14
PCe	PC(O-34:0)	/	/	/	/	-1.19
PCe	PC(O-38:4)	/	/	-1.18	/	/
PCe	PC(O-40:0)	/	/	/	/	-1.28
PCe	PC(O-42:0)	/	/	/	-1.26	/
PCe	PC(P-32:2)	/	/	/	1.26	/
PCe	PC(P-34:1)	/	/	-1.12	1.3	/
PCe	PC(P-36:1)	/	/	-1.2	/	/
PCe	PC(P-38:0)	/	/	-1.33	/	/
PCe	PC(P-40:2)	/	/	-1.14	/	/
PCe	PC(P-42:1)	/	/	-1.17	/	/
PE	PE(32:1)	/	/	/	1.17	/
PE	PE(34:0)	/	/	/	1.13	/
PE	PE(34:1)	/	/	/	-2.02	/
PE	PE(36:0)	/	/	/	1.14	/
PE	PE(36:2)	/	-1.12	-1.1	/	/
PE	PE(36:4)	/	/	/	1.06	/
PE	PE(36:5)	/	-1.14	/	-1.77	/
PE	PE(36:6)	/	/	-1.4	-1.4	-1.16
PE	PE(38:0)	/	/	/	1.16	-1.11
PE	PE(38:4)	/	/	1.04	1.18	/
PE	PE(38:6)	/	/	-1.1	1.15	/
PE	PE(38:7)	/	/	/	/	-1.16
PE	PE(40:0)	/	/	/	/	-1.17
PE	PE(40:1)	/	/	/	-1.09	/
PE	PE(40:6)	/	/	/	1.11	/
PE	PE(40:7)	/	/	/	/	-1.23
PE	PE(42:1)	/	-1.16	/	/	/
PE	PE(42:5)	1.15	/	/	/	/
PE	PE(42:6)	/	/	/	1.63	/
PE	PE(42:10)	/	/	/	/	-1.2
PE	PE(44:1)	/	/	-1.19	/	/
PE	PE(44:8)	-1.07	/	/	/	/
PE	PE(44:10)	/	/	-1.41	/	/
PE	PE(44:12)	/	/	/	/	-1.16
PE	PE(46:1)	/	-1.23	/	/	/
PE	PE(46:4)	/	/	-1.15	/	/
PE	PE(48:1)	/	/	/	-1.23	/
PE	PE-NMe2	/	/	/	1.19	/
PE	PE-NMe(34:3)	/	/	1.66	/	/
PE	PE-NMe(36:8)	/	/	-1.19	/	/
PE	PE-NMe2(42:1)	/	/	-1.4	/	/
PEe	PE(O-36:3)	/	/	/	-1.2	/
PEe	PE(O-38:3)	-1.26	/	/	/	/
PEe	PE(P-32:1)	/	/	/	1.14	/
PEe	PE(P-36:2)	/	/	/	1.08	/
PEe	PE(P-38:2)	/	/	/	1.1	/
PEe	PE(P-38:3)	/	/	/	1.19	/
PEe	PE(P-38:5)	/	/	/	1.16	/
PEe	PE(P-40:0)	/	/	1.36	/	/
PEe	PE(P-40:2)	/	/	/	1.07	/
PEe	PE(P-40:6)	/	/	/	1.18	/
PEe	PE(P-40:7)	/	/	-1.1	1.17	/
PEe	PE(P-42:0)	/	/	/	/	12.41
PEe	PE(P-42:1)	/	/	/	-1.5	/
PG	PG(18:4)	/	/	/	/	-1.79
PG	PG(34:2)	/	-1.56	/	/	/
PG	PG(36:4)	/	/	/	/	-1.24
PG	PG(36:8)	/	/	-1.23	/	/
PG	PG(38:8)	/	/	/	/	-1.17
PG	PG(40:8)	/	-1.19	/	-1.33	/
PG	PG(40:10)	-5.86	/	/	/	/
PG	PG(42:6)	/	/	-1.13	/	/
PG	PG(42:10)	-1.11	/	/	/	/
PG	PG(O-20:0/0:0)	/	/	/	/	1.09
PG	PG(O-36:0)	/	/	/	/	-1.15
PGP	PGP(40:8)	/	/	/	-5.71	/
PI	PI(18:1)	/	/	/	/	-1.26
PI	PI(20:4)	/	/	/	/	-1.13
PI	PI(34:1)	/	/	/	/	-1.2
PI	PI(36:4)	/	/	-1.15	/	/
PI	PI(40:3)	/	/	/	/	1.17
PI	PI(40:4)	/	/	/	/	1.41
PI	PI(40:6)	/	/	/	1.24	/
PI	PI(40:8)	/	-1.34	/	-1.47	/
PI	PI(40:9)	/	/	-1.3	/	/
PI	PI(42:10)	/	/	/	-1.44	/
PI	PI(44:3)	/	/	-1.41	/	/
PI	PI(44:6)	/	/	/	-1.31	/
PIe	PI(O-20:0)	/	/	1.08	/	/
PIe	PI(O-30:1)	/	-1.4	/	/	/
PIe	PI(O-34:0)	/	/	/	1.21	/
PIe	PI(O-40:2)	/	/	/	-1.19
PIe	PI(O-40:3)	1.59	/	/	/	/
PIe	PI(P-34:4)	/	/	-1.2	/	/
PIe	PI(P-38:6)	/	/	/	1.16	/
PIe	PIP(36:4)	/	/	/	/	-1.13
PIP2	PIP2(32:1)	/	/	/	-2.66	/
PIP2	PIP2(38:4)	/	/	-1.91	/	/
PS	PS(18:0)	/	-1.37	/	/	/
PS	PS(20:0)	/	-1.84	2.32	/	/
PS	PS(20:3)	/	/	2.21	/	/
PS	PS(28:0)	/	/	/	1.38	/
PS	PS(28:1)	/	/	/	1.27	/
PS	PS(34:3)	1.62	/	-1.3	/	/
PS	PS(34:4)	/	/	-1.19	/	/
PS	PS(34:5)	/	/	-1.32	/	/
PS	PS(36:2)	/	/	/	/	-1.18
PS	PS(38:1)	/	/	/	1.2	/
PS	PS(38:4)	/	/	-1.06	/	/
PS	PS(40:3)	/	/	/	/	-1.08
PS	PS(40:6)	/	/	-1.1	/	-1.12
PS	PS(40:7)	-1.2	/	/	/	-1.16
PS	PS(40:8)	/	/	-1.16	/	/
PS	PS(40:9)	/	/	-1.2	/	/
PS	PS(42:3)	/	/	/	1.12	-1.45
PS	PS(42:7)	/	/	/	-1.19	/
PS	PS(42:8)	/	/	-1.13	/	/
PS	PS(42:10)	/	/	-1.68	/	/
PS	PS(42:11)	/	/	-1.18	/	/
PS	PS(44:2)	/	/	/	-1.21	/
PS	PS(44:8)	/	/	/	1.83	/
PS	PS(44:9)	/	1.11	1.35	3.1	/
PS	PS(44:10)	/	/	-1.12	/	/
PS	PS(44:12)	/	/	/	1.07	/
PS	PS(48:1)	/	/	/	-1.7	/
PSe	PS(O-30:0)	/	/	/	1.48	/
PSe	PS(O-32:1)	/	/	-1.23	/	/
PSe	PS(O-34:0)	/	/	-1.17	-1.08	/
PSe	PS(O-42:0)	/	/	/	-1.28	/
PSe	PS(P-30:0)	/	/	/	1.49	/
PSe	PS(P-34:0)	/	/	/	/	-1.26
PSe	PS(P-36:5)	/	/	-1.16	/	/
PSe	PS(P-40:0)	/	/	/	1.16	/
PSe	PS(P-40:5)	/	/	/	1.33	/
PSe	PS(P-40:6)	/	1.2	/	/	/
Cer	Cer(d18:0/18:0(2OH))	/	/	/	1.52	/
Cer	Cer(d18:0/18:1)	/	/	/	/	-1.12
Cer	Cer(d18:0/22:0)	/	/	-1.32	/	/
Cer	Cer(d18:0/24:0)	/	/	-1.3	/	/
Cer	Cer(d18:1/16:0)	/	/	/	1.34	/
Cer	Cer(d18:1/16:1)	/	/	1.49	1.74	/
Cer	Cer(d18:1/18:0)	/	/	-1.17	1.28	-1.08
Cer	Cer(d18:1/18:1)	/	/	-1.15	1.84	/
Cer	Cer(d18:1/24:1)	1.6	/	/	/	/
Cer	Cer(d18:1/26:1)	1.37	/	/	/	/
Cer	Cer(d18:1/22:1)	/	/	/	/	-1.61
Cer	Cer(d20:0/22:0(2OH))	/	/	/	/	-1.28
Cer	PE-Cer(d14:1/20:1)	/	/	/	/	-2.29
Cer	PE-Cer(d14:1/24:0)	/	-1.09	/	/	/
Cer	PE-Cer(d14:2/22:1)	/	/	/	/	1.1
Cer	PE-Cer(d16:1/24:0(2OH))	1.65	/	/	/	/
Cer	PI-Cer(t18:0/16:0(2OH))	/	/	/	1.19	/
Cer	PI-Cer(t18:0/18:0)	/	/	/	1.17	/
Cer	PI-Cer(t18:0/20:0(2OH))	/	1.06	1.07	/	/
GM	GM3 (d18:0/12:0)	/	/	/	/	/
CerP	CerP(d18:1/2:0)	/	/	/	/	1.32
CerP	CerP(d18:1/18:0)	/	1.09	/	/	/
CerP	CerP(d18:1/20:0)	/	/	-1.65	/	-1.12
CerP	CerP(d18:1/24:1)	/	/	-1.21	/	/
CerP	CerP(d18:1/26:1)	/	-1.19	/	2.52	/
HexCer	HexCer(d14:1/18:1)	/	/	1.25	/	/
HexCer	HexCer(d18:1/22:0)	/	/	-1.5	/	/
HexCer	HexCer (d18:1/24:1)	/	/	/	1.24	/
HexCer	HexCer(d14:2/20:0(2OH))	/	/	-1.12	/	/
HexCer	HexCer(d14:1/22:0(2OH))	/	/	/	1.39	/
HexCer	HexCer(d18:1/18:0)	/	/	/	1.3	/
HexCer	HexCer(d18:1/18:1)	/	/	/	-1.54	/
HexCer	HexCer(d18:1/24:0)	/	/	/	3.67	/
HexCer	HexCer(d18:1/24:1)	/	/	/	-1.29	/
LacCer	LacCer(d18:0/14:0)	/	/	/	1.08	/
LacCer	LacCer(d18:0/26:0)	/	/	/	-1.37	/
LacCer	LacCer(d18:0/26:1)	/	/	/	/	-1.17
LacCer	LacCer(d18:1/14:0)	/	/	/	-1.14	/
LacCer	LacCer(d18:1/18:1)	/	/	-1.15	/	/
LacCer	LacCer(d18:1/22:0)	/	/	/	-1.39	/
SM	SM(d18:0/12:0)	/	/	/	-2.93	/
SM	SM(d18:0/16:0)	/	/	/	/	-1.2
SM	SM(d18:1/14:0(OH))	/	/	/	-1.41	/
SM	SM(d18:1/16:0)	/	/	/	/	-1.2
SM	SM(d18:1/18:0(9Z))	/	/	1.36	1.19	/
SM	Sulf(d18:1/16:0)	/	/	/	-1.18	/
Sulf(2OH)	Sulf(d18:1/16:0(2OH))	-1.07	/	/	/	/
Sulf(2OH)	Sulf(d18:1/18:0(2OH))	/	/	-1.13	-1.26	1.09
Sphingosine	Sphingosine	/	/	1.29	/	/
Sphingosine	Dehydrophytosphingosine	/	/	/	/	1.36
Sphingosine	N,N-Dimethylsphingosine	/	/	/	1.07	1.5
ACe, central amygdaloid nucleus. CPu, caudate nucleus and putamen. NAc, nucleus accumbens. PFC, prefrontal cortex. Hipp, hippocampus. FA, fatty acid; MG, monoacylglycerol; DG, diacylglycerol; TG, triacylglycerol; CL, cardiolipin; LPA, lysophosphatidic acid; LPC, lysophosphatidylcholine; LPE, lysophosphatidylethanolamine; PA, phosphatidic acid; PAe, ether phosphatidic acid; PC, phosphatidylcholine…
