# Supplementary material for: Endocannabinoid signaling regulates the reinforcing and psychostimulant effects of ketamine in mice
Source: Nat Commun. 2020 Nov 24;11:5962. doi: 10.1038/s41467-020-19780-z (PMC7686380; doi:10.1038/s41467-020-19780-z)
Supplement: Supplementary file 5 — Supplementary Data 2 [file 41467_2020_19780_MOESM5_ESM.xlsx]

## Sheet: ACe
																												Normalised abundance
																			SA									KE
ESI	Compound	Compound ID	Adducts	Formula	Score	Fragmentation Score	Mass Error (ppm)	Isotope Similarity	Identified lipids	Subclass	Class	Retention time (min)	Chromatographic peak width (min)	Anova (p)	q Value	Max Fold Change	Highest Mean	Lowest Mean	1	2	3	4	5	6	7	8	9	1	2	3	4	5	6	7	8	9
+	2.21_346.2728m/z	LMFA08040004	M+Na	C20H37NO2	35.2	0	3.63082	80.3989	Anandamide	FA	FA	2.20715	0.05715	0.00124287	0.875159	1.60887	KE	SA	153.249	111.956	157.988	267.578	121.404	183.009	136.212	135.794	127.355	206.19	177.66	190.954	328.285	298.309	186.922	232.863	347.382	275.078
-	3.46_434.3268m/z	LMFA08020020	M+FA-H	C25H43NO2	35.5	0	-2.13172	80.0133	arachidonoyl amine	FA	FA	3.46083	0.0214333	0.00124275	0.58954	5.39526	KE	SA	0.557515	0	0.395031	0.142837	0	0.402177	0	0.416625	0	1.60643	1.7241	0.242376	0	1.83466	1.41778	0.949118	0.875823	1.67724
+	3.13_302.3050m/z	LMFA01010018	M+NH4	C18H36O2	37.3	0	-1.33933	88.3252	Stearic acid	FA	FA	3.13295	0.0928667	0.0237086	0.875159	1.11696	SA	KE	178.834	183.754	190.882	154.958	151.89	153.995	166.746	167.078	184.552	155.044	157.631	145.871	164.448	135.534	148.681	171.646	125.715	167.626
-	1.75_321.2075m/z	HMDB0006547	M+FA-H	C18H28O2	37.7	0	1.38029	89.9532	Stearidonic acid	FA	FA	1.7514	0.05715	0.0191384	0.67188	2.58777	SA	KE	122.185	75.675	63.4503	45.5301	97.6017	40.5364	35.8489	7.21107	22.7491	7.76069	12.2724	17.2728	10.3688	22.2325	21.6292	17.1613	13.3107	75.3771
-	4.71_984.5155m/z	HMDB0006990	M-H2O-H	C48H83N3O15P2	35.7	0	3.37459	82.5265	CDP-DG(36:3)	DG	GL	4.71452	0.270733	0.0327954	0.67188	1.2201	SA	KE	1765.86	2103.45	1874.94	2375.42	2161.93	2401.14	2379.18	2349.09	3031.73	1712.36	1430.86	2176.58	1478.44	1858.72	2482.97	2037.64	1356.03	2221.28
+	3.58_559.4342m/z	HMDB0007048	M+H	C35H58O5	37.1	0	-2.66394	88.6374	DG(32:5)	DG	GL	3.58157	0.0214333	0.0107905	0.875159	1.49253	KE	SA	241.838	247.757	149.617	227.212	194.536	288.73	143.442	222.544	204.062	230.718	212.691	412.592	489.615	315.109	243.83	332.739	416.084	211.881
+	7.74_623.5025m/z	HMDB0007258	M+H-H2O	C41H68O5	38	0	-1.44233	91.5616	DG(38:6)	DG	GL	7.73993	0.285033	0.0457244	0.882512	1.31606	KE	SA	7255.19	6185.04	6385.3	4148.71	4701.09	5444.64	6993.43	6520.99	3273.55	5557.91	6622.17	5081.84	5761.56	9696.3	8486.44	10856.3	8452.01	6483.58
+	5.97_638.4905n	HMDB0007287	M+H, M+NH4	C41H66O5	39.5	0	-0.75279	98.4885	DG(38:7)	DG	GL	5.96617	0.15715	0.0442497	0.882512	1.324	SA	KE	51030.7	68228.6	71707.8	103305	107090	56932.8	109073	88487.3	92833.5	55928	50373.1	75182.5	41955.7	99765.7	69611.3	50948.5	65221	56487
+	5.87_666.5239n	HMDB0007573	M+NH4, M+Na	C43H70O5	37.6	0	2.40602	91.0785	DG(40:7)	DG	GL	5.86617	0.33525	0.0306782	0.875159	1.16602	SA	KE	8450.03	7521.22	9848	8455.01	8234.61	7830.12	9419.09	8763.81	11213.9	7850.71	6952.39	7229	5840.65	10096.9	8761.1	6751.19	7665.79	7235.19
+	5.41_687.4985m/z	HMDB0007294	M+Na	C43H68O5	36.4	0	3.85915	86.3018	DG(40:8)	DG	GL	5.41002	0.192883	0.0352978	0.875159	1.41736	SA	KE	645.566	1269.76	1204.71	834.366	1033.6	478.488	1011.6	1120.12	1459.98	714.022	740.612	801.572	553.015	974.571	706.857	562.692	847.45	490.09
+	1.11_409.3284m/z	HMDB0011572	M+Na	C23H46O4	35.8	0	-1.04652	80.4792	MG(20:0)	MG	GL	1.1099	0.0785667	0.0391243	0.875159	9.93728	SA	KE	61.4068	0	0	26.8268	0	396.065	34.3017	46.6177	10.1449	51.5387	0	0	0	0	0	0	6.36078	0
+	3.77_727.4689m/z	HMDB0115409	M+H-H2O	C43H69O8P	36.1	0	-1.08593	81.6804	PA(40:8)	PA	GP	3.7673	0.120733	0.0499924	0.905505	1.17296	KE	SA	3799.67	3127.69	3802.52	5257.61	3839.85	4117.16	3195.59	3773.22	4701.52	3574.91	3896.61	5181.83	5690.32	5068.94	4051.91	4307.43	5209.75	4793.11
+	6.32_790.6303m/z	HMDB0007886	M+H	C44H88NO8P	38.7	0	-2.18512	96.1733	PC(36:0)	PC	GP	6.32263	0.59865	0.0230831	0.875159	1.1492	KE	SA	78919.7	85980.2	91230.1	93297.6	83581.4	76266.5	97925	96538.3	58236	91836.1	95474.3	91060.5	100177	111783	103222	99200.9	92645.6	90258
-	5.19_854.5915m/z	HMDB0007988	M+FA-H	C46H84NO8P	37.7	0	-0.166869	88.7151	PC(38:4)	PC	GP	5.1917	0.121433	0.0264503	0.67188	1.08569	SA	KE	828.017	866.879	815.271	912.359	937.941	892.989	823.345	837.946	859.632	765.058	709.221	820.993	823.021	810.473	931.153	808.94	679.375	812.568
-	5.29_848.5455m/z	HMDB0008023	M+FA-H	C46H78NO8P	39.1	0	0.950325	96.6654	PC(38:7)	PC	GP	5.29172	0.420033	0.0425534	0.67188	1.15368	SA	KE	95706.8	106758	89211.3	99694.8	108117	125888	125268	109705	128226	82954.1	78067.9	105301	82591.3	95704.3	124214	102348	83855.8	101850
-	4.59_844.5149m/z	LMGP01011941	M+FA-H	C46H74NO8P	38.1	0	1.92285	92.7237	PC(38:9)	PC	GP	4.59308	0.3636	0.0406081	0.67188	1.14804	SA	KE	79686.8	89311	83077.9	87887.6	100489	96732.5	108160	101914	107833	69129.6	67179.6	89582.8	71978.1	94064.3	97754.6	89716.8	70078.4	95343.7
+	7.74_840.5891m/z	HMDB0008736	M+H-H2O	C50H84NO8P	36.7	0	-1.25139	85.1822	PC(42:8)	PC	GP	7.73993	0.05	0.015158	0.875159	1.32505	KE	SA	1367.07	1506.02	1702.13	2578.69	1398.54	1712.85	1128.94	2289.23	1730.97	1717.07	1625.47	2837.49	2056.39	2465.73	2726.02	2234.9	2105.92	2655.83
+	8.02_839.6289m/z	HMDB0009468	M+NH4	C47H84NO8P	38.1	0	1.92844	92.7643	PE(42:5)	PE	GP	8.01782	0.185717	0.0164068	0.875159	1.15313	KE	SA	15089.9	18930.7	15005.1	15548.3	16172.3	13306.2	13753.5	15416.5	11716.1	16838.2	18147	15637.7	20661.3	18533.8	16922.3	17281.8	16492.2	15087.8
+	5.68_826.5731m/z	HMDB0009701	M+H-H2O	C49H82NO8P	38.8	0	-1.64442	95.9042	PE(44:8)	PE	GP	5.68115	0.477583	0.0421695	0.882512	1.06522	SA	KE	446242	457948	422450	414666	482501	399840	412790	418710	490600	382808	407205	434957	415590	418421	398919	433698	400924	411640
+	7.83_773.6148m/z	LMGP02020056	M+NH4	C43H82NO7P	37.9	0	-2.50615	92.7268	PE(O-38:3)	PEe	GP	7.82565	0.09215	0.00845306	0.875159	1.25821	SA	KE	4822.42	4538.77	4563.12	3946.82	5995.8	5567.35	6762.21	5373.67	6565.33	3920.76	4293.56	4943.87	4332.09	3443.48	3554	4864.21	4349.71	4555.31
+	1.89_837.4656m/z	LMGP04010455	M+Na	C46H71O10P	36.4	0	-2.55142	85.0417	PG(40:10)	PG	GP	1.8864	0.05715	0.0124446	0.875159	5.85832	SA	KE	27.1515	56.0821	247.865	9.95368	7.68177	21.1845	240.459	17.4431	30.6937	3.89602	1.16629	50.0996	1.97962	0	18.5658	17.5669	5.09281	14.0396
-	5.77_887.5100m/z	HMDB0116604	M+FA-H	C48H75O10P	36.7	0	2.42681	86.2781	PG(42:10)	PG	GP	5.7689	0.227867	0.0211797	0.67188	1.11074	SA	KE	399.004	356.867	372.2	352.787	385.37	417.5	412.224	316.556	404.99	332.962	336.637	310.742	319.614	342.528	398.973	367.565	357.996	309.747
+	3.20_925.6158m/z	LMGP06020063	M+Na	C49H91O12P	38.7	0	1.91253	95.8375	PI(O-40:3)	PIe	GP	3.19725	0.12145	0.00960527	0.875159	1.58785	KE	SA	1102.29	668.787	850.936	711.91	804.826	1227.16	794.043	1038.17	1269.25	823.867	995.248	2277.36	2133.31	1846.11	1296.66	1316.03	1777.48	978.846
-	6.22_802.4863m/z	HMDB0012338	M+FA-H	C40H72NO10P	37.8	0	-1.7324	90.8807	PS(34:3)	PS	GP	6.2175	0.0214167	0.0427974	0.67188	1.6177	KE	SA	62.8139	51.4581	75.6968	61.2135	59.4577	54.9735	76.8414	45.3721	20.4864	69.2547	140.656	43.8645	133.38	94.5694	47.1054	81.3278	149.243	62.8958
-	4.89_814.5050m/z	HMDB0012395	M-H2O-H	C46H76NO10P	36.4	0	2.57081	85.2072	PS(40:7)	PS	GP	4.88525	0.1493	0.0121463	0.630888	1.19671	SA	KE	5709.64	5904.75	5330.1	5768.4	6392.24	6744.67	7424.89	6662.21	7832.54	4292.34	4455.51	5200.07	5027.1	5466.68	6757.14	6069.85	5170	5834.7
-	7.30_647.6210n	HMDB0004953	M-H, M+FA-H	C42H81NO3	38.2	0	-1.03347	92.3452	Cer(d18:1/24:1)	Cer	SP	7.30045	0.192167	0.0129377	0.630888	1.60259	KE	SA	538.425	514.732	916.004	809.061	941.309	571.944	832.896	800.661	625.024	1654.2	1019.13	805.448	939.938	1208.3	572.234	2193.65	1142.15	962.006
-	7.66_720.6510m/z	LMSP02010010	M+FA-H	C44H85NO3	37.3	0	-0.160224	86.7697	Cer(d18:1/26:1)	Cer	SP	7.66335	0.1493	0.0264641	0.67188	1.37248	KE	SA	125.936	169.771	360.295	294.556	257.801	129.135	277.598	298.745	189.168	418.212	298.076	295.413	275.567	382.699	240.394	404.038	236.451	335.474
-	7.15_805.6058m/z	LMSP03020086	M+FA-H	C42H85N2O7P	37.5	0	-2.46363	90.2759	PE-Cer(d16:1/24:0(2OH))	Cer	SP	7.15045	0.142167	0.047631	0.67188	1.64502	KE	SA	43.472	80.4404	90.7821	125.835	96.772	12.9421	52.7675	29.5982	18.7887	141.779	77.7461	68.5353	198.049	118.581	63.6059	108.676	48.1629	81.9255
+	4.71_796.5231m/z	LMSP06020003	M+H	C40H77NO12S	36.8	0	-1.06091	85.3277	Sulf(d18:1/16:0(2OH))	Sulf(2OH)	SP	4.70742	0.5433	0.020362	0.875159	1.06623	SA	KE	89114.8	102276	94087.4	90881.4	98924.3	92504.4	89129	88604.5	102083	94218.4	86013.3	90526.6	83006.2	85845.4	90273.6	84809.7	86237.5	94027

## Sheet: Hippo
																			Normalised abundance
																			SA									KE
ESI	Compound	Compound ID	Adducts	Formula	Score	Fragmentation Score	Mass Error (ppm)	Isotope Similarity	Identified lipids	Subclass	Class	Retention time (min)	Chromatographic peak width (min)	Anova (p)	q Value	Max Fold Change	Highest Mean	Lowest Mean	1	2	3	4	5	6	7	8	9	1	2	3	4	5	6	7	8	9
-	5.87_627.5335m/z	HMDB0007146	M-H2O-H	C41H74O5	37.9	0	-3.48392	93.4631	DG(38:3)	DG	GL	5.86828	0.385033	0.0323501	0.648675	1.13879	KE	SA	13352.4	14333.3	13044	13405	13021.7	12146.5	10905.6	12586.5	11139.2	15847.9	15094.2	19082.6	12828.1	13198.7	14225.9	12672.6	12825.3	13972.1
-	5.60_695.5038m/z	HMDB0007730	M-H2O-H	C47H70O5	36.6	0	-1.02628	84.1622	DG(44:11)	DG	GL	5.59753	0.192167	0.010909	0.636198	1.4387	KE	SA	221.175	155.958	305.161	306.664	200.909	171.048	113.329	212.41	122.131	333.034	272.603	327.637	347.592	329.723	328.959	257.418	191.376	213.953
-	2.54_508.3413m/z	HMDB0011511	M-H	C25H52NO7P	38.4	0	0.863684	93.1962	LysoPE(20:0)	LPE	GP	2.54222	0.235033	0.00669975	0.636198	1.10489	SA	KE	424.77	454.175	410.878	401.455	445.039	483.612	510.253	459.782	438.932	367.418	410.643	390.016	428.622	446.884	404.1	410.427	398.46	389.857
-	4.17_673.4811m/z	HMDB0007858	M-H	C37H71O8P	37	0	-0.418822	85.3971	PA(34:1)	PA	GP	4.1731	0.27075	0.0277915	0.648675	1.11777	SA	KE	491.607	532.535	611.209	539.177	585.212	601.413	678.665	638.403	607.658	483.134	494.928	446.82	529.766	625.302	550.18	545.231	540.213	513.357
-	3.70_771.5161m/z	HMDB0114866	M+FA-H	C41H75O8P	35.5	0	-2.82651	80.9382	PA(38:3)	PA	GP	3.6959	0.0857167	0.022648	0.648675	1.26041	SA	KE	94.8622	81.5216	131.259	69.4666	95.8829	87.2928	110.128	87.992	119.819	70.738	87.9227	49.4902	86.0609	78.9441	69.6	82.9833	81.8573	89.1802
-	6.69_742.5750m/z	HMDB0007970	M-H2O-H	C42H84NO8P	37.1	0	-0.81195	86.7103	PC(34:0)	PC	GP	6.68765	0.4129	0.029717	0.648675	1.10948	SA	KE	1490.74	1720.51	1972.05	1644.82	1714.69	1877.91	1753.34	1890.92	1721.88	1637.9	1472.12	1257.25	1505.97	1585.64	1640.83	1690.38	1795.97	1642.96
-	7.41_770.6046m/z	HMDB0007886	M-H2O-H	C44H88NO8P	35.4	0	-2.88619	80.5916	PC(36:0)	PC	GP	7.41417	0.306467	0.00354849	0.585374	1.20029	SA	KE	522.962	497.872	494.943	440.982	465.956	539.168	443.055	550.226	443.16	475.456	453.534	323.489	359.618	459.557	398.521	457.402	386.01	350.797
-	5.17_872.5436m/z	HMDB0008189	M+FA-H	C48H78NO8P	36.9	0	-1.28125	86.2387	PC(40:9)	PC	GP	5.17035	0.249317	0.0105374	0.636198	1.12448	KE	SA	8403.1	10193.3	10817.4	10059.5	10747	10479	8814.7	9896.89	9335.56	10297.5	9801.37	12559.3	10901.9	10212.2	12385.1	11261.9	11386.9	10987.8
-	8.39_916.6997m/z	HMDB0008059	M+FA-H	C50H98NO8P	36.3	0	-1.68458	83.5494	PC(42:1)	PC	GP	8.38998	0.9901	0.00853625	0.636198	1.22	SA	KE	1858.21	2363.06	1426.6	1495.98	1608.81	1915.07	1922.07	1676.47	1822.6	1501.89	1739.71	1279.74	1276.95	1557.21	1269.79	1616.31	1608.39	1337.61
-	4.96_742.5382m/z	HMDB0008843	M-H	C41H78NO8P	37.3	0	-1.37017	88.3176	PE(36:2)	PE	GP	4.95675	0.349317	0.0311054	0.648675	1.12338	SA	KE	4956.8	6307.67	6117.14	6205.62	6036.88	6437.88	6731.98	6296.74	6384.43	4121.45	4922.82	5156.91	5832.66	5767.62	5880.64	5754.7	6037.16	5908.55
-	4.36_736.4924m/z	HMDB0008845	M-H	C41H72NO8P	37.4	0	0.173748	87.1098	PE(36:5)	PE	GP	4.35812	0.299317	0.0415473	0.676943	1.14142	SA	KE	2902.21	3508.32	3827.89	4101.31	3815.6	3728.71	4204.64	3903.97	3938.07	2624.42	2760.75	2705.92	3494.32	3736.91	3425.6	3619.56	3523.07	3836.09
-	7.85_810.6364m/z	HMDB0009776	M-H	C47H90NO7P	37.1	0	-2.25462	88.1473	PE(42:1)	PE	GP	7.8492	0.270733	0.0472534	0.68738	1.15623	SA	KE	1304.03	1477.97	1479.99	1496.91	1667.69	1788.4	1741.11	1842.58	1800.33	1085.72	1241.47	1145.32	1274.95	1601.87	1538.17	1744.54	1714.82	1279.49
-	8.78_930.7170m/z	HMDB0009509	M+FA-H	C51H100NO8P	39.1	0	0.153083	95.6321	PE(46:1)	PE	GP	8.77502	1.22515	0.0243315	0.648675	1.22653	SA	KE	4983.24	6409.19	5805.28	6173.73	6459.84	7150.61	7525.84	7246.33	7502.48	3946.17	4402.36	4187.9	4958.36	6075.91	5916.79	7179.74	7089.27	4555.81
-	3.61_745.5040m/z	HMDB0010575	M-H	C40H75O10P	36.5	0	2.02441	85.0511	PG(34:2)	PG	GP	3.61018	0.0928667	0.000521606	0.406904	1.5634	SA	KE	74.408	84.4327	90.7684	75.3756	72.6937	95.65	117.541	101.1	98.1927	76.8811	68.9591	32.9032	52.4085	69.0828	50.6076	73.1431	50.906	43.315
-	3.38_817.5024m/z	HMDB0010659	M-H	C46H75O10P	37.6	0	-0.0771958	88.3381	PG(40:8)	PG	GP	3.3823	0.15	0.0229524	0.648675	1.19337	SA	KE	500.919	670.742	676.026	670.424	661.902	676.384	763.772	702.443	741.447	425.468	464.342	426.865	651.446	681.402	570.545	632.593	610.448	618.347
-	3.53_905.5189m/z	LMGP06010422	M-H	C49H79O13P	38.6	0	0.32951	93.4398	PI(40:8)	PI	GP	3.53232	0.135017	0.0417789	0.676943	1.30372	SA	KE	604.872	1392.52	1182.97	1086.81	1362.25	1200.68	1271.12	1360.36	1077.82	564.263	644.202	745.537	1051.21	1062.28	937.627	979.944	837.992	1261.03
-	7.83_747.4838m/z	LMGP06020005	M-H2O-H	C39H75O12P	36.4	0	2.61341	85.0752	PI(O-30:1)	PIe	GP	7.83492	0.0214167	0.0126912	0.636198	1.40232	SA	KE	62.4704	63.3346	74.0641	122.103	65.11	79.3742	94.7914	98.6113	55.3286	63.504	66.12	46.2808	64.3528	55.4082	39.0755	62.3935	38.1186	74.7514
+	2.85_730.4604m/z	LMGP03010889	M+Na	C36H70NO10P	35.3	0	-3.56437	80.8938	PS(18:0)	PS	GP	2.84795	0.0500167	0.0332225	1	1.36715	SA	KE	42.8245	25.2395	68.9839	32.2894	43.6646	64.0967	32.9122	22.8264	46.8641	28.0756	32.8994	19.1666	10.487	31.1036	31.7084	24.1332	35.9105	38.4877
-	2.63_534.3193m/z	LMGP03050012	M-H2O-H	C26H52NO9P	36.1	0	-1.52843	82.1235	PS(20:0)	PS	GP	2.63437	0.0642833	0.0355415	0.663003	1.84035	SA	KE	52.0547	93.4571	76.4087	136.907	49.1699	61.739	81.3277	66.2632	77.05	25.7102	2.65456	4.18665	92.7733	80.6784	0	71.5426	74.6614	25.0997
-	5.42_930.5481m/z	HMDB0112811	M+FA-H	C50H80NO10P	35.9	0	-2.39744	82.2461	PS(44:9)	PS	GP	5.41965	0.299317	0.0378606	0.663003	1.11256	KE	SA	1382.8	1476.3	1511.84	1472.14	1443.46	1336.81	1177.38	1323.03	1155.41	1620.3	1484.67	1838.72	1554.05	1437.99	1622.54	1365.61	1358.28	1379.14
+	4.12_842.5268m/z	LMGP03030089	M+Na	C46H78NO9P	36.6	0	-4.74573	88.4358	PS(P-40:6)	PS	GP	4.11595	0.220733	0.0287967	1	1.20461	KE	SA	2318.69	2243.33	2400.11	1698.98	2439.4	2981.01	1851.88	1915.89	2236.35	1973.84	3038.47	3939.51	2439.41	2470.92	3023.7	2463.99	2532.9	2105.27
-	4.55_761.5810m/z	LMSP03020011	M+FA-H	C40H81N2O6P	37	0	-0.535255	85.6252	PE-Cer(d14:1/24:0)	Cer	SP	4.551	0.22075	0.0313821	0.648675	1.09128	SA	KE	5050.19	5384.14	6008.85	5909.54	5784.98	5577.96	5894.36	5742.54	5733.92	4441.01	4761.81	4694.33	5595.98	5290.34	5064.2	5490.23	5287.56	6187.76
+	5.13_892.5908m/z	LMSP03030038	M+Na	C44H88NO13P	36.4	0	2.62879	85.0052	PI-Cer(t18:0/20:0(2OH))	Cer	SP	5.13463	0.256467	0.0483025	1	1.05788	KE	SA	2161	2128.37	2042.06	1972.25	2095.72	2440.34	2054.47	2032.66	1937.13	1985.8	2277.49	2295.9	2260.91	2285.18	2382.87	2203.29	2410.83	2279.57
-	5.13_690.5088m/z	LMSP02050004	M+FA-H	C36H72NO6P	38.9	0	1.31051	96.1948	CerP(d18:1/18:0)	CerP	SP	5.12748	0.249317	0.0377754	0.663003	1.09143	KE	SA	1298.7	1274.32	1552.07	1726.74	1526.89	1413.61	1434.2	1441.83	1298.57	1500.9	1485.09	1750.75	1589.22	1696.32	1616.22	1460.78	1456.71	1596.54
-	8.15_828.6478m/z	HMDB0010707	M+FA-H	C46H90NO6P	37.3	0	-1.28246	88.0552	CerP(d18:1/26:1)	CerP	SP	8.14782	0.677217	0.0333304	0.653236	1.19275	SA	KE	1565.6	1775.8	1381.23	1526.54	1744.35	1895.23	1971.82	1962.01	1946.18	1158.52	1373.28	1197.88	1332.64	1698	1562.45	1911.94	1870.57	1115.26

## Sheet: NAc
																			Normalised abundance
																			SA									KE
ESI	Compound	Compound ID	Adducts	Formula	Score	Fragmentation Score	Mass Error (ppm)	Isotope Similarity	Identified lipids	Subclass	Class	Retention time (min)	Chromatographic peak width (min)	Anova (p)	q Value	Max Fold Change	Highest Mean	Lowest Mean	1	2	3	4	5	6	7	8	9	1	2	3	4	5	6	7	8	9
+	3.33_361.2708m/z	HMDB0004666	M+H-H2O	C23H38O4	33.7	0	-7.7283	77.014	2-Arachidonylglycerol	FA	FA	3.32515	0.0921667	0.0281648	0.0939701	1.35561	KE	SA	13.7195	32.3913	27.2102	28.3822	41.4874	44.5151	43.0381	33.5074	55.936	38.9123	38.6622	42.2698	56.1992	54.6526	55.0259	60.694	45.112	42.5195
+	4.86_549.4862m/z	HMDB0007014	M+H-H2O	C35H66O5	36	0	-2.63569	82.9613	DG(32:1)	DG	GL	4.86388	0.192167	0.0180517	0.0904395	1.19245	SA	KE	421.275	525.091	396.875	411.021	537.172	476.019	480.204	524.745	408.042	379.15	312.746	347.494	477.098	427.714	427.745	434.174	410.816	288.836
+	6.59_612.5561m/z	HMDB0007021	M+NH4	C37H70O5	38.5	0	-0.0645961	92.6913	DG(34:1)	DG	GL	6.58838	0.22075	0.0278685	0.0939701	1.15925	SA	KE	3590.77	3872.29	4087.21	4138.53	4757.86	4254.95	4937.62	4540.97	3640.92	2839.43	3595.36	3059.76	4124.37	4123.16	3971.06	4167.94	3740.14	3004.3
+	4.81_575.5012m/z	HMDB0007022	M+H-H2O	C37H68O5	37.3	0	-3.7053	91.0725	DG(34:2)	DG	GL	4.81458	0.3636	0.0179663	0.0904395	1.12599	SA	KE	1174.71	1228.74	1082.08	1349.12	1410.47	1269.68	1297.35	1311.27	1157.57	1002.07	963.535	1072.36	1153.19	1213.24	1121.66	1354.29	1154.09	984.28
+	7.27_622.5524n	HMDB0007029	M+NH4, M+Na	C39H74O5	39.2	0	-1.93268	98.3966	DG(36:1)	DG	GL	7.27205	0.420083	0.0195901	0.0908917	1.28993	SA	KE	18144	18193.9	19723.5	21891.4	24693	18810.1	26719.4	23172.2	15848.3	12213.8	13436.8	12657.1	19925.7	20913.3	18063.9	20437.5	17343.5	10129.6
+	6.74_638.5704m/z	HMDB0007188	M+NH4	C39H72O5	37.2	0	-2.186	88.3698	DG(36:2)	DG	GL	6.73768	0.3629	0.0127281	0.0853802	1.22684	SA	KE	1661.9	1920.88	1846.35	1998.75	2211.09	1816.28	2212.65	2115.46	1614.38	1255.56	1417.21	1228.33	1838.84	1969.36	1810.75	1831.09	1645.16	1184.68
+	6.62_617.5115m/z	HMDB0007113	M+H	C39H68O5	38.5	0	-3.91477	96.8813	DG(36:4)	DG	GL	6.61625	0.242167	0.00823511	0.0784007	1.17553	SA	KE	17657	18959.1	19580.8	21395.5	21788.1	20356.9	23414.8	20382.9	17596.8	13948.3	17152.8	14749.7	18640.1	19206	18701.2	19456.9	17987.5	14242.6
+	8.03_650.5850n	HMDB0007194	M+H-H2O, M+Na	C41H78O5	38.9	0	0.0449385	94.4387	DG(38:1)	DG	GL	8.02713	0.327183	0.0183278	0.0908917	1.3149	SA	KE	2092	2214.48	2259.03	2302.18	2959.29	2194.44	2982.56	2731.53	1861.62	1401.56	1568.41	1373.12	2396.96	2538.23	2094.96	2087.81	1952.37	1011.49
+	7.37_666.6013m/z	HMDB0007392	M+NH4	C41H76O5	36.4	0	-2.73612	85.1138	DG(38:2)	DG	GL	7.37135	0.235017	0.0237707	0.0923031	1.46667	SA	KE	382.578	498.081	489.031	467.06	637.754	407.336	629.041	592.176	369.734	233.494	262.858	144.185	482.158	547.012	447.818	379.39	424.781	127.927
+	6.70_667.5279m/z	HMDB0007198	M+Na	C41H72O5	39.2	0	1.06741	97.1383	DG(38:4)	DG	GL	6.70197	0.505767	0.0488193	0.114316	1.21324	SA	KE	60821.8	65137.6	66901.6	65746.8	76777.4	73526	88337.4	74314.8	61277.1	45011.7	63521.6	37091.1	57707.5	72378.6	76624.3	63689	69525.1	36062.7
+	3.82_625.5166m/z	HMDB0007200	M+H-H2O	C41H70O5	37.4	0	-3.79139	91.3203	DG(38:5)	DG	GL	3.82377	0.406467	0.0240993	0.0923031	1.15802	SA	KE	9235.59	10045.9	9043.09	10364.6	12699.5	11550.2	12342.6	10184.7	9849.89	8702.87	9275.46	8098.32	9561.12	7800.5	9397.65	11456.4	10260.1	7756.8
+	4.65_623.5030m/z	HMDB0007258	M+H-H2O	C41H68O5	39.7	0	-0.583	99.2207	DG(38:6)	DG	GL	4.65028	0.505783	0.028007	0.0939701	1.10872	SA	KE	31697.2	32996.5	30988.1	36109.4	39123.4	36352.8	39166.1	35141.6	33101.3	29748.5	28636.4	29383.1	31879	33519.4	32767	38451.2	31336.3	28100.1
+	3.50_647.5009m/z	HMDB0007294	M+H-H2O	C43H68O5	36.5	0	-3.7836	86.9659	DG(40:8)	DG	GL	3.49658	0.135017	0.00941121	0.0820568	1.62958	SA	KE	157.415	164.644	127.001	245.121	366.316	249.847	300.088	236.825	183.251	150.396	114.55	87.4928	169.191	155.298	102.397	236.286	161.189	69.2286
+	4.11_675.5357m/z	HMDB0007776	M+H-H2O	C45H72O5	37.4	0	1.39298	88.8579	DG(42:8)	DG	GL	4.1088	0.249317	0.0407653	0.106615	1.39339	SA	KE	703.107	696.476	686.202	1025.31	1403.58	1018.93	1237.35	990.022	1124.09	408.778	697.617	444.751	803.213	629.426	919.848	1198.56	962.889	311.5
+	7.26_603.5321m/z	LMGL02020001	M+Na	C37H72O4	38.2	0	-0.361737	91.4208	DG(O-34:1)	DG	GL	7.25777	0.299317	0.0292554	0.0950707	1.17022	SA	KE	560.601	598.647	598.907	729.252	855.216	641.384	763.968	666.977	580.837	471.977	508.23	589.864	644.86	595.765	532.984	700.75	598.019	481.193
+	4.15_793.4834m/z	LMGL05010017	M+Na	C45H70O10	36.9	0	-3.49656	88.5125	MGDG(36:8)	DG	GL	4.15167	0.420033	0.0490272	0.114316	1.03273	KE	SA	2190.89	2155.59	2137.9	2375.1	2159.01	2106.18	2157.15	2142.72	2071.73	2146.71	2299.86	2331.11	2192.62	2205.35	2244.23	2232.31	2269.95	2212.13
+	1.98_495.3311n	HMDB0010382	M+H, M+Na	C24H50NO7P	39.2	0	-2.73254	99.2007	LysoPC(16:0)	LPC	GP	1.9793	0.220733	0.021838	0.0923031	1.19496	SA	KE	5040.09	5622.89	5156.59	5543.14	7103.61	7070.41	6634.63	6107.16	6178.67	4076.1	5048.58	4444.06	5488.78	4668.2	5453.37	6642.94	5886.74	3863.46
+	1.62_544.3382m/z	HMDB0002815	M+Na	C26H52NO7P	38.5	0	1.57584	94.5854	LysoPC(18:1)	LPC	GP	1.61568	0.135733	0.00231766	0.0651747	1.40118	SA	KE	305.905	454.406	420.616	355.743	444.111	539.525	552.475	381.395	408.281	216.001	346.045	266.334	382.952	305.279	316.728	369.619	332.638	220.969
+	1.55_568.3384m/z	HMDB0010404	M+H	C30H50NO7P	37.3	0	-2.4793	89.25	LysoPC(22:6)	LPC	GP	1.55138	0.120733	0.00315525	0.0651747	1.5174	SA	KE	160.757	256.604	234.971	212.081	266.261	297.834	308.554	199.833	224.876	85.7715	174.327	137.105	197.095	172.295	171.344	206.813	185.91	93.9967
-	1.99_554.3458m/z	HMDB0011511	M+FA-H	C25H52NO7P	39	0	-1.06651	96.4014	LysoPE(20:0)	LPE	GP	1.98642	0.163583	0.00541905	0.255033	1.2671	SA	KE	738.237	883.414	855.747	811.42	774.348	1016.48	933.346	834.515	868.315	641.697	769.827	554.106	776.881	629.795	727.049	788.375	785.258	416.386
-	5.99_675.4969m/z	HMDB0114876	M-H	C37H73O8P	37.5	0	-0.26209	87.6549	PA(34:0)	PA	GP	5.9897	0.2636	0.0427649	0.300902	1.24923	SA	KE	1962.23	2189.94	2306.01	2017.18	2407.66	2868.79	3022.98	2699.52	1981.26	1581.36	1963.52	1193.36	1876.96	2420.03	2542.24	2133.86	2312.79	1150.93
+	5.28_697.4756m/z	HMDB0114899	M+Na	C37H71O8P	37.6	0	-3.30359	91.9632	PA(34:1)	PA	GP	5.2775	1.63807	0.0320134	0.0985109	1.17006	KE	SA	9993.98	10300.5	9818.16	9214.71	7548.96	9419.08	8387.89	9367.8	8429.89	12487.6	10250.1	13084.9	9792.44	9579.69	9317.56	9012.76	9340.76	13641.7
+	6.61_683.4998m/z	HMDB0114951	M+H-H2O	C39H73O8P	37.8	0	-1.72366	90.9663	PA(36:2)	PA	GP	6.6091	0.30645	0.0451175	0.111714	1.18844	SA	KE	2197.18	2246.84	2289.4	2298.56	2530.58	2389.89	2880.66	2408.1	2133.42	1663.93	2184.67	1371.37	1964.91	2413.45	2548.69	2172.16	2403.3	1263.03
+	4.98_745.4805m/z	HMDB0115409	M+H	C43H69O8P	36.5	0	0.318129	83.1032	PA(40:8)	PA	GP	4.97818	0.0214333	0.0134078	0.0860878	1.29922	KE	SA	131.238	113.015	132.51	84.5642	63.392	112.725	79.8764	122.99	99.3407	151.915	138.871	150.244	123.618	121.491	133.144	102.311	122.004	177.22
-	5.80_681.4838m/z	LMGP10020032	M-H	C39H71O7P	36.6	0	-3.86708	87.6099	PA(O-36:4)	PAe	GP	5.79753	0.40575	0.0405442	0.300902	1.65576	KE	SA	137.727	125.431	120.938	77.2444	108.222	79.8603	74.057	72.3079	80.546	202.676	164.099	208.91	145.106	73.4169	121.979	75.556	110.228	349.025
+	5.11_703.4682m/z	LMGP10030043	M+Na	C39H69O7P	38.3	0	1.27244	93.1632	PA(P-36:4)	PAe	GP	5.10605	0.142167	0.023536	0.0923031	1.20331	KE	SA	1137.66	1032.37	1332.66	1226.91	1000.19	963.457	958.316	1223.18	1479.44	1012.64	1678.32	1295.51	1314.15	1436.26	1593.33	1166.02	1544.28	1418.78
+	3.71_518.3200m/z	LMGP01050018	M+Na	C24H50NO7P	37.9	0	-3.50879	93.4594	PC(16:0)	PC	GP	3.71018	0.1	0.0496215	0.115085	1.31733	KE	SA	168.997	135.924	178.278	85.4382	141.316	224.113	140.835	218.647	251.353	248.641	216.187	246.03	208.299	189.67	260.676	134.772	198.047	332.82
+	5.97_756.5497m/z	LMGP01010444	M+Na	C40H80NO8P	37.3	0	-2.30093	89.2256	PC(32:0)	PC	GP	5.96828	0.2136	0.0283373	0.0942542	1.05292	KE	SA	10190.6	10829.7	10750	10896.2	9186.89	11098.4	10452	10861.3	10249.6	11068.2	11906.7	10875.3	10810.9	10674.4	11085.6	10943.1	11183.9	10968.6
+	4.81_731.5468n	HMDB0007904	M+H, M+Na	C40H78NO8P	39.4	0	0.345685	97.4729	PC(32:1)	PC	GP	4.80745	1.26085	0.0316244	0.0978552	1.12743	SA	KE	282402	341887	291859	306840	355699	353803	347274	357934	314441	295875	248444	265106	336944	280391	332664	330243	290941	237866
-	4.58_727.5157n	LMGP01011331	M-H2O-H, M-H	C40H74NO8P	35.9	0	0.619308	80.2932	PC(32:3)	PC	GP	4.57885	0.34935	0.0203015	0.282475	1.16994	SA	KE	366.9	347.646	502.272	442.309	351.466	433.114	349.747	354.748	393.367	328.037	367.241	273.209	373.356	339.1	350.027	356.457	369.026	270.689
+	4.94_758.5678m/z	HMDB0008005	M+H	C42H80NO8P	37.2	0	-2.10549	88.3405	PC(34:2)	PC	GP	4.94247	1.0544	0.0190646	0.0908917	1.10251	SA	KE	153815	162369	155605	182740	185732	177265	180880	179549	166733	146798	140383	145607	163829	156552	162539	183560	161286	140506
-	5.53_750.5054m/z	HMDB0008492	M-H	C42H74NO8P	38.4	0	-3.36456	95.8395	PC(34:5)	PC	GP	5.53393	1.60233	0.00490906	0.255033	1.13849	SA	KE	142288	164851	171768	160829	150058	164303	162817	155912	153309	131923	138515	131163	148421	138021	151230	146271	157838	109272
+	4.41_802.5333m/z	HMDB0008495	M+Na	C44H78NO8P	37.1	0	-3.17049	89.4182	PC(36:5)	PC	GP	4.40812	0.277883	0.0488214	0.114316	1.22408	SA	KE	2186.41	2232.45	2300.45	2814.08	3602.72	2719.16	3389.97	2817.16	3111.63	1815.04	2259.06	1775.87	2244.33	2257.8	2906.51	3035.56	2754.8	1516.65
+	4.80_854.5656m/z	HMDB0008728	M+Na	C48H82NO8P	39	0	-1.72276	97.2713	PC(40:7)	PC	GP	4.8003	0.548633	0.0361065	0.1012	1.10354	KE	SA	61114.8	61655	64453.4	71947.9	64185.1	61502.8	65023.5	66819.7	67901.3	55873.3	73764.1	66882.5	72209.4	81969.9	80282.4	69794.7	73584.9	70772.8
+	4.17_878.5642m/z	HMDB0008737	M+Na	C50H82NO8P	36.7	0	-3.25509	87.4085	PC(42:9)	PC	GP	4.1731	0.6408	0.037728	0.103777	1.39019	SA	KE	14320.5	13935.8	14130.1	21569.5	32988.9	19224.2	27311.9	17397.1	17426.2	9304.38	14038.7	10327.1	14743.7	15561.5	16282.1	22279	17163	8559.68
+	3.53_900.5500m/z	HMDB0008748	M+Na	C52H80NO8P	35.7	0	-1.52473	80.2372	PC(44:12)	PC	GP	3.5323	0.113583	0.00706887	0.0759151	1.49299	SA	KE	232.572	275.606	240.381	290.278	445.18	362.329	378.076	301.618	258.494	194.629	216.652	154.298	235.699	138.919	215.337	329.262	276.944	103.338
+	6.94_876.6838m/z	HMDB0008453	M+H-H2O	C52H96NO8P	37.6	0	-0.320826	88.4405	PC(44:4)	PC	GP	6.93698	0.904417	0.00706281	0.0759151	1.14993	SA	KE	9468.53	10135.1	9346.01	8911.97	11036.3	8774.06	8969.3	8953.53	7975.85	8085.72	7097.45	8607.99	8640.28	8496.88	8037.05	8420.14	8744.06	6545.04
+	4.27_778.6095m/z	LMGP01020231	M+H-H2O	C46H86NO7P	35.6	0	-1.8056	80.1383	PC(O-38:4)	PCe	GP	4.2731	0.04285	0.0133	0.0860878	1.17679	SA	KE	170.861	172.038	164.459	145.886	180.93	168.587	158.257	151.111	125.657	148.727	99.6768	148.466	155.864	134.989	129.199	139.95	146.374	118.543
+	4.93_726.5819m/z	HMDB0008028	M+H-H2O	C42H82NO7P	37.1	0	3.08426	88.9031	PC(P-34:1)	PCe	GP	4.92818	0.121433	0.00389734	0.0651747	1.11871	SA	KE	8118.23	8951.09	7647.91	7778.78	8173.76	8233.3	7708.58	8455.73	7325.34	6943.14	6180.54	7675.14	7891.7	7503.58	7189.13	7676.58	7124.85	6526.3
+	4.20_771.6150n	HMDB0011274	M+H-H2O, M+H	C44H86NO7P	37.3	0	1.10219	87.9168	PC(P-36:1)	PCe	GP	4.20167	0.15715	0.0248264	0.0923031	1.20066	SA	KE	971.311	1173.83	956.003	937.398	1203.78	1102.59	953.174	983.372	798.812	940.259	709.126	1006.93	988.805	712.899	614.581	1003.89	904.775	681.474
+	4.30_824.6485m/z	LMGP01030064	M+Na	C46H92NO7P	35.7	0	-2.2609	81.3991	PC(P-38:0)	PCe	GP	4.30167	0.127883	0.021128	0.0908917	1.33162	SA	KE	256.805	230.835	208.477	228.352	278.721	208.28	220.325	208.161	154.397	176.571	124.342	144.786	222.785	169.691	158.727	239.303	184.522	76.9613
+	4.58_825.6605n	HMDB0011290	M+H-H2O, M+H, M+Na	C48H92NO7P	38.6	0	-0.794553	94.1144	PC(P-40:2)	PCe	GP	4.57885	0.292183	0.0238818	0.0923031	1.14053	SA	KE	7347.75	7651.82	6545.93	7852.22	8228.43	7210.63	6917.44	7211.11	6540.94	6088.7	5010.26	6654.62	7443.37	6424.66	5959.51	7916.12	6635.14	5302.35
+	6.79_856.7160m/z	LMGP01030149	M+H	C50H98NO7P	36.3	0	0.738942	82.1845	PC(P-42:1)	PCe	GP	6.78768	0.242167	0.0224518	0.0923031	1.16793	SA	KE	1402	1355.39	1318.53	1115.41	1682.01	1323.6	1332.55	1221.75	1199.89	1017.68	1058.08	1098.02	1063.57	1340.08	1151.4	1367.71	1280.25	855.947
-	4.99_742.5367m/z	HMDB0009090	M-H	C41H78NO8P	36.3	0	-3.42694	85.3005	PE(36:2)	PE	GP	4.98532	0.0928667	0.00853366	0.255033	1.10197	SA	KE	4643.06	5084.09	4621.42	4727.95	4646.88	4858.2	4665.62	4070.26	4314.45	4743.61	4120.42	4184.73	4450.17	4235.49	4114.84	4175.36	4160.97	3593.98
-	4.86_734.4776m/z	HMDB0009679	M-H	C41H70NO8P	37.3	0	1.29733	88.0551	PE(36:6)	PE	GP	4.85673	0.220733	0.00704185	0.255033	1.39572	SA	KE	675.292	732.038	712.87	1096.8	628.219	763.169	844.556	767.094	779.662	579.928	415.107	378.55	738.617	688.913	652.607	611.863	649.031	300.519
+	5.37_768.5546m/z	HMDB0009196	M+H	C43H78NO8P	38.9	0	1.07311	95.9188	PE(38:4)	PE	GP	5.36965	0.7901	0.00521362	0.0707208	1.03742	KE	SA	314188	335249	327536	337632	319951	348646	327545	329907	320245	341249	348060	342221	338837	333007	345078	337332	340871	345026
+	4.65_764.5229m/z	HMDB0009454	M+H	C43H74NO8P	39.5	0	0.561211	97.9341	PE(38:6)	PE	GP	4.65028	0.441483	0.0388854	0.105129	1.10309	SA	KE	195023	207279	194927	226622	244060	230344	245399	220554	206438	185633	180409	181942	202592	210875	208835	241013	197663	177508
+	8.48_858.6914m/z	LMGP02010295	M+H	C49H96NO8P	36.7	0	-3.78514	87.8658	PE(44:1)	PE	GP	8.47575	0.10715	0.035506	0.100928	1.18754	SA	KE	1637.76	1622.63	1570.56	1481.42	2417.59	1486.72	1825.94	1784.2	1434.5	1317.75	1210.96	1365.14	1658.55	1718.9	1532.22	1464.27	1521.86	1061.51
+	3.58_822.5412m/z	HMDB0009702	M+H-H2O	C49H78NO8P	36.4	0	-2.41242	84.8434	PE(44:10)	PE	GP	3.5816	0.0778833	0.0228807	0.0923031	1.40803	SA	KE	82.6666	71.3154	76.6136	59.6948	123.67	88.5206	105.773	88.8126	71.7378	52.36	72.4593	50.6654	72.3292	70.6162	38.8301	63.9413	99.5229	25.2884
+	6.52_862.6652m/z	HMDB0009606	M+H-H2O	C51H94NO8P	37.7	0	-3.68458	92.5951	PE(46:4)	PE	GP	6.52408	0.498617	0.00596397	0.0736869	1.15089	SA	KE	8419.95	8743.04	7853.17	9756.18	9229.67	8111.13	8551.91	8083.06	7239.55	7312.65	6499.46	7478.09	7429.94	7662.03	7191.97	8664.85	7685.2	6100.95
-	4.05_708.4972m/z	HMDB0113196	M-H2O-H	C40H74NO8P	36.5	0	-0.17429	82.9036	PE-NMe(34:3)	PE	GP	4.05233	0.0993	0.0314089	0.289362	1.6578	KE	SA	50.4719	30.4736	59.6414	46.8195	27.5055	36.0765	28.0972	39.2704	24.7309	76.4552	53.1937	108.593	39.7136	65.5385	40.7845	32.1232	36.2509	116.117
-	4.62_744.4614m/z	HMDB0113261	M-H	C42H68NO8P	37.5	0	0.524267	88.1341	PE-NMe(36:8)	PE	GP	4.6217	0.32075	0.0175794	0.282475	1.1917	SA	KE	814.538	945.808	1042.53	1035.03	889.005	981.051	1119.09	946.005	1031.33	697.753	755.197	623.863	889.276	882.734	979.789	942.658	997.464	619.328
+	8.57_880.6746m/z	HMDB0114036	M+Na	C49H96NO8P	36.1	0	-2.33407	83.3328	PE-NMe2(42:1)	PE	GP	8.56862	0.66935	0.0220886	0.0923031	1.39853	SA	KE	1868.41	1798.41	1792.55	1666.21	3174.08	1435.3	2176.3	2045.76	1665.16	1150.08	958.246	1120.72	1934.37	2057.79	1617.58	1479.58	1637.52	644.573
+	3.71_810.6333m/z	LMGP02030058	M+Na	C45H90NO7P	36.5	0	-1.76423	84.6246	PE(P-40:0)	PEe	GP	3.71018	0.5772	0.0180209	0.0904395	1.35577	KE	SA	515.846	1005.02	844.387	833.737	1008.9	1162.72	1018.47	1511.88	1755.7	1458.42	1226.8	1647.85	1624.4	1297.58	1505.64	1131.74	1270.86	1928.92
+	5.02_773.5361n	LMGP02030006	M+H, M+Na	C45H76NO7P	38.1	0	0.221922	90.5989	PE(P-40:7)	PEe	GP	5.02103	0.84795	0.0406727	0.106615	1.09665	SA	KE	126391	141400	123415	147289	156160	150561	145125	132864	120157	122344	115728	120485	134561	129213	124416	147745	124760	114535
-	3.75_807.4445m/z	LMGP04010441	M+FA-H	C42H67O10P	39	0	-1.16691	96.1649	PG(36:8)	PG	GP	3.75302	0.127867	0.0470573	0.312415	1.22474	SA	KE	1738.91	2342.97	1954.65	1826.25	1843	1932.09	2331.21	1506.36	1769.98	1982.86	1063.13	1319.58	2034.63	1351.45	1826.27	1550.65	2011.23	941.141
+	6.68_868.6053m/z	LMGP04010749	M+NH4	C48H83O10P	37.3	0	-1.03691	87.5317	PG(42:6)	PG	GP	6.68053	0.0285833	0.0300438	0.0958762	1.13234	SA	KE	247.475	268.84	261.141	231.471	332.903	245.618	242.043	276.373	257.089	232.508	225.561	234.417	237.815	226.695	251.184	255.871	249.214	173.519
+	3.73_881.5118m/z	HMDB0009899	M+Na	C45H79O13P	37.2	0	-3.78723	90.6383	PI(36:4)	PI	GP	3.73162	0.5272	0.0310962	0.0968125	1.15487	SA	KE	9647.98	10281.4	9438.88	10673.8	13509.9	11992.2	12723.4	10543.2	9928.51	8793.73	9881.47	8596.35	9920.06	8335.25	9581.69	11949.8	10652.7	7786.83
+	3.67_927.4976m/z	LMGP06010364	M+Na	C49H77O13P	36.8	0	-2.02683	86.6473	PI(40:9)	PI	GP	3.67447	0.100017	0.0245219	0.0923031	1.3002	SA	KE	465.273	443.18	405.894	550.033	807.327	594.434	675.684	521.663	414.689	342.478	377.089	342.396	433.983	393.436	400.36	616.045	517.782	328.285
+	3.78_990.6986m/z	LMGP06010722	M+NH4	C53H97O13P	36.2	0	-1.97114	83.298	PI(44:3)	PI	GP	3.78162	0.0778667	0.00996962	0.0820568	1.40655	SA	KE	258.99	162.412	203.543	184.889	182.672	178.878	182.369	166.007	211.452	141.403	160.545	90.0203	173.577	119.496	161.334	220.163	97.4775	66.8039
-	4.89_595.3634m/z	LMGP06060001	M-H2O-H	C29H59O11P	37.1	0	2.83656	88.6609	PI(O-20:0)	PIe	GP	4.8853	2.88528	0.0453403	0.308252	1.08088	KE	SA	8511.99	9016.47	9697.33	9021.18	9571.5	8868.06	8600.93	8886.51	8286.21	9808.93	10160	10890.8	9033.12	9268.45	9263.9	8587.73	8862.55	11092.1
-	4.24_795.4810m/z	LMGP06030016	M-H2O-H	C43H75O12P	37.5	0	-0.922429	88.3955	PI(P-34:4)	PIe	GP	4.23735	0.263617	0.0369261	0.294302	1.19641	SA	KE	16645	20226.2	16636.3	17054.3	16358.9	18388.6	19563	15314.4	17424	17000.1	12927.1	12065.7	18343.2	13664.4	15426.5	16447.8	17568.8	8292.39
-	4.42_1027.4697m/z	HMDB0010047	M-H2O-H	C47H85O19P3	36.4	0	-2.1718	84.4999	PIP2(38:4)	PIP2	GP	4.4224	0.0928667	0.042212	0.300902	1.91137	SA	KE	23.1476	33.6129	3.82477	44.1943	34.9321	48.59	38.5428	23.4286	39.189	16.9631	3.79527	0	34.8801	2.62329	9.76867	55.365	28.0469	0
+	2.63_536.3338m/z	LMGP03050012	M+H-H2O	C26H52NO9P	38.1	0	-1.60491	92.3548	PS(20:0)	PS	GP	2.62722	0.0928667	0.00438459	0.0671257	2.32478	KE	SA	180.454	25.8011	73.0334	112.235	81.0959	161.494	231.725	107.947	369.568	243.726	230.755	679.871	415.184	531.53	174.223	276.123	344.452	227.134
+	1.74_530.2862m/z	LMGP03050022	M+H-H2O	C26H46NO9P	38.9	0	-2.84525	97.765	PS(20:3)	PS	GP	1.74427	0.12075	0.00175718	0.0651747	2.20851	KE	SA	682.84	142.209	392.786	556.614	241.015	552.528	822.414	424.458	1630.4	947.064	1387.73	2075.55	1356.37	1889.75	920.182	935.419	1501.28	1012.55
-	4.80_738.4722m/z	HMDB0012409	M-H2O-H	C40H72NO10P	39.4	0	0.838772	98.2366	PS(34:3)	PS	GP	4.80028	0.940133	0.0109645	0.258403	1.30236	SA	KE	199319	222366	257426	277671	208724	259321	289244	247942	248380	164418	182992	132801	208812	219548	225420	234782	221210	107234
-	4.34_736.4556m/z	HMDB0112488	M-H2O-H	C40H70NO10P	37.5	0	-0.341471	88.042	PS(34:4)	PS	GP	4.3438	0.313633	0.0279272	0.28815	1.18991	SA	KE	1590.12	1525.47	2068.21	2132.03	1642.75	1922.32	2090.77	1871.75	1755.99	1275.16	1558.67	1310	1572.06	1673.15	1900.72	1757	1821.94	1081.41
-	4.17_734.4413m/z	HMDB0112489	M-H2O-H	C40H68NO10P	36	0	1.40044	81.4672	PS(34:5)	PS	GP	4.17307	0.0785667	0.0243573	0.284461	1.31987	SA	KE	78.3044	82.5745	118.671	111.47	79.9263	77.0095	100.403	90.3517	112.273	39.2823	94.2558	45.5596	72.735	80.2051	89.7181	85.405	87.0613	50.5265
-	5.28_792.5190m/z	HMDB0112497	M-H2O-H	C44H78NO10P	38.4	0	0.608989	92.7863	PS(38:4)	PS	GP	5.28463	2.42172	0.0275462	0.28815	1.06202	SA	KE	371111	397963	417948	422338	386338	393591	398653	381363	366874	346922	407850	375657	352327	368059	378458	373569	387475	339363
-	4.96_816.5201m/z	HMDB0012444	M-H2O-H	C46H78NO10P	37.1	0	1.8707	87.6851	PS(40:6)	PS	GP	4.95673	0.4772	0.00763811	0.255033	1.10379	SA	KE	22291	24128.8	26607.3	25393.4	22999.6	24528.4	24927.6	22926.9	23035.4	22270.1	23602.3	20907.5	22532	21490.1	21256.2	23112.1	23116.1	18162.8
-	4.47_812.4866m/z	HMDB0012446	M-H2O-H	C46H74NO10P	37	0	-0.667943	85.6679	PS(40:8)	PS	GP	4.4724	0.1429	0.0239592	0.284461	1.16182	SA	KE	2676.37	2971.29	2925.96	2990.32	2776.93	3487.93	3419.04	2973.32	3136.3	2395.81	2471.02	2276.59	3046.31	2347.33	2765.43	3150.19	3171.49	1922.84
-	4.24_810.4739m/z	HMDB0012447	M-H2O-H	C46H72NO10P	38.7	0	2.79914	96.6502	PS(40:9)	PS	GP	4.24448	0.377917	0.0195792	0.282475	1.19613	SA	KE	18495.8	19536.7	20675.9	22162.7	20091.1	23790.3	24185.1	18789.2	20580.4	16688.5	17397.8	15287.5	20315.3	14851.8	18641.4	21235.6	21431.9	11580.9
+	3.53_878.4936m/z	HMDB0012449	M+Na	C48H74NO10P	36.2	0	-0.722212	81.9484	PS(42:10)	PS	GP	3.52517	0.135017	0.0146194	0.0885998	1.68103	SA	KE	152.309	162.026	157.934	200.043	331.874	257.874	296.818	206.875	225.337	100.534	164.986	70.9218	166.534	60.6234	163.583	227.829	195.687	33.7461
-	4.14_834.4724m/z	HMDB0112704	M-H2O-H	C48H72NO10P	39	0	0.965263	96.3519	PS(42:11)	PS	GP	4.14448	1.94452	0.0151805	0.282475	1.17738	SA	KE	366847	400020	419720	442658	396583	460482	465066	390275	411619	311949	389292	314975	370371	303352	384581	424829	431014	257465
-	4.84_840.5170m/z	HMDB0112829	M-H2O-H	C48H78NO10P	38.1	0	-1.76993	92.8479	PS(42:8)	PS	GP	4.84245	1.29658	0.0150263	0.282475	1.12966	SA	KE	111407	116208	139733	137739	119447	127221	132096	131931	126934	97556.5	113814	101934	111496	117671	127093	120979	127896	93119.1
-	4.70_864.5171m/z	HMDB0112835	M-H2O-H	C50H78NO10P	38.3	0	-1.59625	93.6074	PS(44:10)	PS	GP	4.70028	1.083	0.0130531	0.278269	1.12364	SA	KE	78125.6	85948.2	86933.4	97266.9	77549.3	87133.2	91920.5	83808.9	80444.3	74540.3	74992.6	70999.2	79614.8	81054.4	78331.4	81155.8	84172.8	59638
+	4.71_868.5507m/z	HMDB0112834	M+H-H2O	C50H80NO10P	36.1	0	2.22691	83.2381	PS(44:9)	PS	GP	4.70743	0.228583	0.03284	0.0997147	1.34649	KE	SA	636.749	562.503	564.494	499.342	314.475	467.075	346.116	453.192	424.693	819.397	663.934	822.39	531.041	565.457	513.096	393.84	506.418	932.11
-	4.65_718.5057m/z	LMGP03020007	M-H	C38H74NO9P	37.8	0	3.90335	93.8103	PS(O-32:1)	PSe	GP	4.65028	0.370033	0.0120726	0.265995	1.23232	SA	KE	604.228	702.983	756.847	754.143	566.421	677.543	749.115	691.787	718.748	487.155	501.931	420.885	631.164	607.215	680.055	677.56	657.357	385.529
-	4.81_730.5392m/z	LMGP03020043	M-H2O-H	C40H80NO9P	39.1	0	0.0178721	95.7206	PS(O-34:0)	PSe	GP	4.80743	0.170733	0.0181142	0.282475	1.17455	SA	KE	721.984	853.286	729.933	904.339	630.634	766.491	731.646	773.357	757.508	831.312	544.636	635.988	736.177	691.413	546.104	690.442	666.18	506.087
-	4.95_746.4760m/z	LMGP03030022	M-H2O-H	C42H72NO9P	38	0	-0.839398	90.8696	PS(P-36:5)	PSe	GP	4.9496	0.484333	0.0212067	0.282475	1.15555	SA	KE	413065	442230	508537	536263	445599	480200	528625	493180	484565	345469	395583	356896	422393	471368	491712	448513	490059	327085
+	3.80_339.2882m/z	HMDB0011566	M+H-H2O	C21H40O4	35.5	0	-3.41127	81.2618	MG(18:1)	MG	MG	3.7959	0.0564333	0.00352453	0.0651747	2.00115	SA	KE	33.7488	44.0024	20.4711	40.9387	49.4552	24.021	35.9778	18.1518	18.3022	16.7164	20.5288	9.7343	12.9466	20.9377	6.57383	32.509	15.2867	7.21927
+	1.59_385.2741m/z	HMDB0011587	M+H-H2O	C25H38O4	36.8	0	1.0276	85.3677	MG(22:6)	MG	MG	1.59425	0.05	0.0346189	0.100328	1.20517	SA	KE	56.0449	69.6375	60.7759	65.235	67.2337	67.5417	90.8665	54.9247	69.6584	47.9805	45.7189	62.3526	60.3398	60.3262	57.9054	62.1658	66.9921	35.6656
+	4.59_646.6130m/z	HMDB0011765	M+Na	C40H81NO3	36.6	0	3.44033	86.8182	Cer(d18:0/22:0)	Cer	SP	4.59313	0.142167	0.00826451	0.0784007	1.3227	SA	KE	351.412	376.51	293.094	382.913	449.667	332.111	308.206	373.674	300.495	250.052	176.512	282.581	337.333	263.57	237.281	401.176	269.935	176.719
+	6.94_674.6396m/z	HMDB0011768	M+Na	C42H85NO3	36.2	0	-3.86687	85.4458	Cer(d18:0/24:0)	Cer	SP	6.93698	0.185017	0.019311	0.0908917	1.2957	SA	KE	238.874	263.995	230.199	216.295	272.806	197.462	218.354	214.451	149.399	203.634	131.033	209.989	190.092	173.413	134.024	192.414	210.01	100.375
+	4.79_558.4841m/z	LMSP02010024	M+Na	C34H65NO3	37.7	0	-2.92416	91.9394	Cer(d18:1/16:1)	Cer	SP	4.79315	0.113583	0.00280137	0.0651747	1.49067	KE	SA	165.347	127.183	204.935	92.7402	83.4094	174.401	112.727	164.906	168.458	166.532	248.625	235.03	235.941	188.883	257.325	152.004	215.513	229.232
-	5.90_564.5351m/z	HMDB0004950	M-H	C36H71NO3	39.4	0	-1.75849	98.9507	Cer(d18:1/18:0)	Cer	SP	5.89683	0.342167	0.0111842	0.259869	1.16656	SA	KE	6528.07	6927.37	8122	8899.64	7703.63	8743.58	8030.84	8116.79	7620.25	5449.21	6979.99	6203.63	6328.19	6902.51	7505.6	7310.87	8146.66	5772.02
+	4.97_546.5226m/z	HMDB0004948	M+H-H2O	C36H69NO3	37	0	-3.21313	89.0068	Cer(d18:1/18:1)	Cer	SP	4.97103	0.15715	0.00464753	0.0671257	1.15323	SA	KE	842.448	931.096	815.118	755.419	829.556	825.685	768.804	858.269	670.115	697.643	651.916	753.88	812.33	718.455	652.421	739.987	703.027	597.368
+	5.24_836.6033m/z	LMSP03030014	M+H-H2O	C44H88NO12P	36.3	0	2.58344	84.3971	PI-Cer(t18:0/20:0)	Cer	SP	5.24178	0.2136	0.000573595	0.0651747	1.07117	KE	SA	20832.3	20725.6	20910.2	22493.1	21700.7	21067.6	21493.4	21232.2	20551.5	21295.1	22380.1	23269.2	22160	23766.8	22736.3	22344.5	22432.3	24215.2
+	4.12_656.5366m/z	HMDB0010702	M+H-H2O	C38H76NO6P	37.2	0	-1.67981	88.0135	CerP(d18:1/20:0)	CerP	SP	4.12308	0.149317	0.0211739	0.0908917	1.65378	SA	KE	553.322	781.029	670.822	1127.72	1730.29	1377.71	1278.68	1022.88	1102.17	294.755	696.022	361.873	791.433	436.079	577.984	1382.1	1081.6	210.012
+	3.91_727.5902n	HMDB0010705	M+H-H2O, M+H	C42H82NO6P	38.4	0	3.07178	95.4011	CerP(d18:1/24:1)	CerP	SP	3.9095	0.220733	0.00388663	0.0651747	1.21115	SA	KE	9087.78	9899.24	8875.8	8519.21	11377.5	8875.77	9638.89	9350.03	8819.24	7331.66	6454.08	7690.82	9537.31	7156.23	7893.2	8729.78	8956.69	5971.98
+	4.64_692.5060m/z	LMSP0501AA41	M+Na	C38H71NO8	38.4	0	-1.71447	94.0856	HexCer(d14:1/18:1)	HexCer	SP	4.636	0.612917	0.00176892	0.0651747	1.24579	KE	SA	2297.03	2612.62	2500.84	2208.54	1981.22	2368.99	2393.45	3012.91	2825.37	3193.34	2803.08	3786.25	2959.4	3037.18	3030.63	2593.46	2710.64	3543.8
+	5.11_714.5535m/z	LMSP0501AA71	M+H	C40H75NO9	37.2	0	2.82275	89.5524	HexCer(d14:2/20:0(2OH))	HexCer	SP	5.10605	0.0564333	0.0196444	0.0908917	1.12253	SA	KE	135.113	127.209	126.798	145.549	124.549	149.629	117.703	110.256	123.047	130.657	126.654	121.279	106.024	119.908	105.213	99.7538	110.901	112.86
+	4.71_766.6551m/z	LMSP0501AA07	M+H-H2O	C46H89NO8	36.2	0	-0.533936	81.7478	HexCer(d18:1/22:0)	HexCer	SP	4.70743	0.107167	0.0469626	0.113904	1.50413	SA	KE	630.989	690.892	486.804	272.858	613.11	670.752	334.831	455.898	321.298	332.387	226.237	528.581	617.802	213.412	88.4727	362.15	388.322	219.386
+	6.73_888.6395m/z	HMDB0011592	M+H	C48H89NO13	37.2	0	-1.27742	87.4256	LacCer (d18:1/18:1)	HexCer	SP	6.73053	0.370033	0.0496745	0.115085	1.15154	SA	KE	1597.13	1663.99	1730.08	1991.35	2303.51	1691.02	2019.66	1620.39	1822.54	1372.11	1657.27	1336.04	1571.69	1781.94	1743.18	1812.47	1851.58	1149.99
-	4.71_729.5894m/z	LMSP03010031	M-H	C41H83N2O6P	35.6	0	-3.03086	81.4061	SM(d18:1/18:0)	SM	SP	4.70743	0.0357167	0.0317932	0.289362	1.36234	KE	SA	66.8913	64.7474	70.7563	60.6496	70.2847	54.2131	47.202	59.3334	62.172	90.0812	75.9184	126.096	68.7117	71.9412	81.0938	50.5506	60.0163	133.39
+	6.25_282.2790m/z	HMDB0000252	M+H-H2O	C18H37NO2	37.8	0	-0.383123	89.3451	Sphingosine	Sphingosine	SP	6.24617	0.0643167	0.0062049	0.0736869	1.28714	KE	SA	63.9528	67.7443	68.7739	64.3191	55.5026	74.1202	64.9944	70.4261	54.23	97.9667	88.6524	92.3545	69.6265	74.6514	67.5732	70.0608	69.9751	120.912
+	3.85_824.5567m/z	LMSP06020004	M+H	C42H81NO12S	37.7	0	1.83212	90.8804	Sulf(2OH)(d18:1/18:0)	Sulf(2OH)	SP	3.8452	0.270733	0.0419593	0.108111	1.1285	SA	KE	1262.02	1487.04	1254.43	1282.31	1604.25	1480.71	1427.2	1444.64	1226.49	1187.8	1139.46	1364.23	1449.96	1102.75	1073.45	1326.13	1434.74	970.689

## Sheet: CPu
																			Normalised abundance
																			SA									KE
ESI	Compound	Compound ID	Adducts	Formula	Score	Fragmentation Score	Mass Error (ppm)	Isotope Similarity	Identified lipids	Subclass	Class	Retention time (min)	Chromatographic peak width (min)	Anova (p)	q Value	Max Fold Change	Highest Mean	Lowest Mean	1	2	3	4	5	6	7	8	9	1	2	3	4	5	6	7	8	9
-	2.83_307.2632m/z	LMFA01030860	M-H	C20H36O2	37.7	0	-3.48826	92.681	20:2(5Z,13Z)	FA	FA	2.82647	0.15645	0.0263718	0.191671	2.42716	SA	KE	496.253	937.38	609.313	515.792	873.617	707.402	630.182	702.906	38.1302	288.715	578.522	801.101	506.794	0	24.7741	38.0785	9.76884	22.7892
+	3.30_361.2727m/z	HMDB0004666	M+H-H2O	C23H38O4	36.7	0	-2.65036	86.4304	2-AG	FA	FA	3.29718	0.1493	0.0437625	0.0436352	1.67169	KE	SA	139.305	195.532	245.032	213.643	212.044	262.374	214.947	215.903	223.721	342.062	394.795	323.198	371.545	419.522	337.024	392.224	347.695	285.767
-	1.84_301.2163m/z	HMDB0004679	M-H2O-H	C20H32O3	36.8	0	-3.2851	87.9851	8-HETE	FA	FA	1.83638	0.0785667	0.013061	0.158679	4.76814	SA	KE	112.376	177.699	97.6995	166.06	118.348	139.464	111.376	94.9046	0	39.7577	38.3713	86.4495	48.9071	0	0	0	0	0
+	2.21_351.3122n	LMFA08040002	M+H, M+Na	C22H41NO2	36.6	0	-4.42697	88.3409	Anandamide	FA	FA	2.21425	0.177883	0.00363888	0.00858351	1.78448	KE	SA	265.9	164.883	115.653	386.885	155.601	189.696	391.584	338.448	292.317	385.154	362.019	334.726	614.331	637.01	724.041	368.837	326.395	353.517
+	1.65_472.3437m/z	HMDB0006510	M+H	C29H45NO4	37.4	0	3.25804	90.6603	Cervonyl carnitine	FA	FA	1.65137	0.171433	0.00238433	0.00712109	1.38088	SA	KE	258.286	189.18	143.884	201.444	234.45	164.844	144.661	142.304	179.93	117.839	131.035	111.888	133.784	169.289	155.17	129.054	140.589	112.75
-	2.02_328.2394n	LMFA01030185	M-H, 2M-H	C22H32O2	39.3	0	-2.44375	99.5117	DHA	FA	FA	2.02212	0.192167	0.0237245	0.188083	2.52617	SA	KE	17068.7	31323	19483.8	19742.3	29410.3	25808.1	24437.3	23608.3	837.72	10590.5	17751.6	23223.3	20712.8	977.967	1085.26	418.665	638.562	494.676
-	2.36_329.2473m/z	HMDB0006528	M-H	C22H34O2	37.6	0	-3.87905	92.7623	Docosapentaenoic acid（二十二碳五烯酸（通常称为DPA）是二十碳五烯酸（EPA，20：5ω-3）和二十二碳六烯酸（DHA，22：6ω-3）之间的中间体）	FA	FA	2.35642	0.1493	0.0176562	0.170799	2.66749	SA	KE	561.492	880.637	628.939	489.711	1012.73	716.409	722.65	614.53	31.8797	310.428	533.631	667.288	515.639	4.55484	51.4857	10.1742	16.7041	11.5597
-	2.69_611.5255m/z	LMFA07011042	M+FA-H	C36H70O4	38.6	0	-0.190606	93.2496	FAHFA(O-36:0)	FA	FA	2.69145	0.235033	0.0260204	0.191671	1.33089	SA	KE	2209.64	3822.02	3571.36	2297.47	2822.49	2900.65	2979.6	2394.65	1817.66	1772.53	2950.08	3364.31	1665.53	2078.77	1946.7	1672.8	1563.78	1631.34
+	1.42_446.3249m/z	HMDB0006469	M+Na	C25H45NO4	37.4	0	1.8934	89.0219	Linoleyl carnitine	FA	FA	1.42348	0.128583	0.00309496	0.00788632	1.99875	SA	KE	88.9702	129.242	59.8693	143.588	132.756	99.7959	73.2981	99.7969	134.042	21.9054	14.3456	42.2471	49.1523	91.3117	79.9589	42.5211	73.7712	65.7656
-	6.39_984.7445m/z	LMGP02011263	M-H2O-H	C59H106NO9P	36.2	0	1.79151	83.0379	NAPE(16:0/18:1/20:4)	FA	FA	6.38817	0.128583	0.000257109	0.0497357	1.96765	SA	KE	587.73	1038.58	541.542	778.019	876.261	1074.2	794.732	494.746	788.84	267.596	189.977	366.908	504.75	391.603	452.171	310.103	483.34	578.212
+	2.12_426.3565m/z	HMDB0005065	M+H	C25H47NO4	38.8	0	-3.0357	97.4612	Oleoylcarnitine	FA	FA	2.1214	0.484317	0.0405982	0.0411763	1.17209	SA	KE	9696.79	13354.8	9092	9747.63	12483.2	10202.9	10212.7	12020.1	11918.7	7001.94	6832.31	9675.78	9348.89	11121.3	10207.6	9253.65	10555.3	10236.6
-	3.15_567.5356m/z	LMFA01010018	2M-H	C18H36O2	36.8	0	-0.364109	84.5709	Stearic acid	FA	FA	3.15433	0.15715	0.0455022	0.231479	2.13584	SA	KE	1372.29	1362.26	1734.28	1377.12	977.365	920.962	790.323	901.561	0	1239.48	1450.79	1091.84	635.89	0	0	0	0	0
+	5.38_551.5028m/z	HMDB0007013	M+H-H2O	C35H68O5	38.4	0	-1.04023	93.2495	DG(32:0)	DG	GL	5.3838	0.391467	0.00985608	0.0155324	1.19072	KE	SA	1558.25	1284.04	1573.72	1492.79	1033.47	1370.64	1441.54	1330.5	1408.38	1815.14	1738.34	1387.06	1561.77	1750.63	1342.57	1897.49	1834.21	1548.84
+	4.88_549.4860m/z	HMDB0007014	M+H-H2O	C35H66O5	36.8	0	-3.09202	87.6638	DG(32:1)	DG	GL	4.87803	0.3136	0.0402751	0.0409828	1.0811	SA	KE	953.039	927.908	982.97	928.556	800.316	843.017	931.014	924.455	923.82	783.279	829.317	782.712	847.398	1019.93	848.418	872.353	854.862	760.59
+	4.60_605.5469m/z	HMDB0011146	M+Na	C37H74O4	38.2	0	-1.71929	92.8155	DG(34:0)	DG	GL	4.60017	0.690767	0.00135455	0.00590653	1.16497	KE	SA	8846.03	9558.06	9483.98	10662.5	10034.8	12331.2	11032.1	9956.61	10457.4	10924.3	11748.4	12471.2	11900.1	12577.2	11109.5	13416.9	12434.8	11017.1
+	4.06_577.5175m/z	HMDB0007021	M+H-H2O	C37H70O5	39	0	-2.61356	98.1462	DG(34:1)	DG	GL	4.0594	0.3636	0.0337272	0.0362564	1.16096	SA	KE	14560.4	20350.3	13449.3	15779.2	18558.9	18198.7	16980.9	18296.2	19416.3	11607.7	12403.5	14095	15935.3	15606.5	17267.2	15296.4	16949.3	14857
+	5.98_605.5507m/z	HMDB0007108	M+H-H2O	C39H74O5	39.5	0	0.539658	98.1449	DG(36:1)	DG	GL	5.9824	0.8401	0.00139684	0.00591855	1.11074	KE	SA	34054.4	32023.6	35732	36540.1	35520.1	37563.7	35546.4	32779.2	33335.1	40306.7	38773	37828.8	37671.2	39554.3	34446.8	43188.9	38769.5	37228.9
+	5.42_603.5335m/z	HMDB0007417	M+H-H2O	C39H72O5	38	0	-1.93884	92.2066	DG(36:2)	DG	GL	5.41952	0.634333	0.00901671	0.0146229	1.08122	KE	SA	14777.1	14069.2	14571.9	15888.1	15695.2	14444.4	15037.1	14352.4	14256.8	15869.7	15363.9	15021.6	16092.8	17870.2	14618	16989.9	15297.3	16779
+	4.35_597.4874m/z	HMDB0007032	M+H-H2O	C39H66O5	38.3	0	-0.598791	91.9813	DG(36:5)	DG	GL	4.35085	0.277883	4.5478e-05	0.00544829	1.18659	SA	KE	891.266	902.509	842.843	888.714	909.361	896.587	841.298	851.658	885.223	620.583	661.615	739.009	788.071	768.169	775.6	716.15	811.045	785.483
-	5.88_627.5369m/z	HMDB0007225	M-H2O-H	C41H74O5	38.4	0	1.70387	94.0812	DG(38:3)	DG	GL	5.88242	0.6129	0.000765984	0.0715046	1.43955	KE	SA	21474.9	19653.1	35950.1	37995.6	26846.2	25244.2	28187.4	22792.8	26536.9	41923.8	51013.5	35378.5	36132.2	32495.9	32116.4	47175.9	36530.3	39464.6
-	5.39_625.5213m/z	HMDB0007449	M-H2O-H	C41H72O5	38.3	0	1.84395	93.4733	DG(38:4)	DG	GL	5.39093	0.0428667	0.0192294	0.172602	1.57632	KE	SA	182.529	125.572	274.758	304.649	120.479	165.91	158.602	267.686	158.548	202.592	579.046	283.601	265.324	272.387	190.379	479.153	221.985	277.856
+	5.78_658.5407m/z	HMDB0007149	M+NH4	C41H68O5	39.4	0	0.319038	97.1603	DG(38:6)	DG	GL	5.7831	0.135717	0.0272477	0.0310997	1.14532	SA	KE	1405.4	1776.14	1471.05	1739.38	1728.39	1389.95	1643.17	1509.99	1309.95	1606.51	1065.17	1368.83	1542.42	1390.59	1442.68	1202.27	1247.54	1334.48
-	4.12_659.4674m/z	HMDB0007578	M-H	C43H64O5	37.2	0	-1.02777	86.9985	DG(40:10)	DG	GL	4.11585	0.15645	0.0355482	0.212018	2.03944	KE	SA	257.594	157.582	259.815	108.498	67.8212	47.567	62.8574	25.1197	183.071	493.597	230.436	107.695	80.7501	200.869	134.874	374.738	274.165	488.874
+	7.16_672.5705n	HMDB0007176	M+NH4, M+Na	C43H76O5	38.7	0	1.86165	95.65	DG(40:4)	DG	GL	7.16467	0.740783	0.0478887	0.0468442	1.24388	SA	KE	15071.8	19522.7	16523.7	13439.1	16172.4	15648.3	13555.9	12246.6	9779.41	6986.84	10983.8	12673.7	14628.8	15674.2	11701.5	10450	9458.56	13530
+	5.21_651.5360m/z	HMDB0007404	M+H-H2O	C43H72O5	39.2	0	1.98144	98.1824	DG(40:6)	DG	GL	5.21307	0.584333	0.00109336	0.0057376	1.08578	KE	SA	169110	155575	163776	179454	168134	161498	171870	161544	151944	174753	178155	170216	184783	183563	173078	187450	172757	185354
+	5.85_684.5554m/z	HMDB0007433	M+NH4	C43H70O5	36.2	0	-1.09001	82.446	DG(40:7)	DG	GL	5.84668	0.1636	0.00596155	0.0113119	1.21561	SA	KE	526.652	692.695	531.953	529.978	593.559	510.254	499.592	544.42	431.304	416.843	362.619	449.195	536.531	463.595	507.13	398.383	380.105	483.924
+	4.35_647.5008m/z	HMDB0007266	M+H-H2O	C43H68O5	36.5	0	-3.92217	87.2963	DG(40:8)	DG	GL	4.35085	0.30575	0.0012495	0.00584079	1.18318	SA	KE	1984.38	2411.81	1860.36	2404.84	2431.5	2172.21	2043.58	2091.47	2316.44	1583.21	1668.14	1767.57	1968.4	1941.49	2026.1	1830.38	1961.56	1917.27
+	4.44_669.4898m/z	HMDB0007585	M+H-H2O	C45H66O5	36.7	0	3.07522	87.1987	DG(42:11)	DG	GL	4.44372	0.20715	0.000356343	0.00544829	2.1463	SA	KE	126.378	241.148	121.421	190.682	217.39	178.286	142.401	147.603	191.579	38.5147	55.1282	73.8229	117.835	114.76	129.832	30.7758	87.7262	76.9883
+	4.07_675.5374m/z	HMDB0007440	M+H-H2O	C45H72O5	36.8	0	3.94284	88.8343	DG(42:8)	DG	GL	4.07298	0.362883	0.0125355	0.0182418	1.14556	SA	KE	4096.08	4758.75	4176.54	4050.37	4966.75	4611.19	4356.99	4556.18	4785.39	3173.28	3365.23	3628.12	3976.23	3660.86	4291.24	3979.45	4774.36	4381.43
+	4.18_695.5008m/z	HMDB0007788	M+H-H2O	C47H68O5	36.8	0	-3.68406	88.5027	DG(44:12)	DG	GL	4.18013	0.370017	0.00115145	0.0057376	1.25391	SA	KE	3169.2	4003.71	2678.45	3368.51	3362.82	3177.15	3015.43	3178.65	3347.25	2058.53	2145.37	2509.67	2992.05	2997.64	2904.16	2434.5	2750.99	2575.02
+	4.57_950.5845m/z	LMGL05010020	M+NH4	C51H80O15	36.9	0	1.01241	85.516	DGDG(36:8)	DG	GL	4.56515	0.0785833	0.0350126	0.037034	1.25746	KE	SA	540.541	368.175	416.975	530.93	543.466	472.004	504.156	514.957	432.335	848.739	492.962	500.384	604.496	604.789	379.235	631.793	608.697	765.589
-	3.73_491.3583m/z	HMDB0072866	2M-H	C13H26O4	36.6	0	-1.21186	84.3568	MG(10:0)	MG	GL	3.73152	0.335017	0.0260576	0.191671	1.32588	KE	SA	1124.18	1350.07	1565.2	1766.44	1688.42	1577.77	1765.39	1748.87	2339.46	1375.04	1750.67	1721.22	1738.01	2585.31	2789.82	2647.23	2634.2	2548.36
+	3.71_313.2731m/z	HMDB0011564	M+H-H2O	C19H38O4	38.1	0	-1.91285	92.9461	MG(16:0)	MG	GL	3.71008	0.24215	0.0478747	0.0468442	1.13278	SA	KE	270.964	309.249	242.278	284.338	277.397	265.578	264.209	316.674	289.638	191.529	187.495	211.228	277.167	268.045	274.026	273.876	282.238	259.291
-	4.32_403.3063m/z	HMDB0011131	M+FA-H	C21H42O4	37.6	0	-0.536876	88.4802	MG(18:0)	MG	GL	4.31585	0.15645	0.0246935	0.190902	2.28411	SA	KE	125.993	117.473	64.9628	18.1145	74.9846	34.5691	44.935	24.0161	8.73887	94.9431	25.1903	64.0008	31.0371	0	5.80229	3.9665	0	0
-	4.00_325.3108m/z	HMDB0011143	M-H2O-H	C21H44O3	36.3	0	-1.21013	83.0648	MG(18:0e)	MG	GL	4.00227	0.0642833	0.0415399	0.223501	2.20526	SA	KE	78.6411	124.291	84.8948	63.39	54.5433	70.7599	43.6001	24.9836	0	59.2209	105.474	62.8381	19.6509	0	0	0	0	0
+	3.62_339.2896m/z	HMDB0011566	M+H-H2O	C21H40O4	37.6	0	0.541731	88.6351	MG(18:1)	MG	GL	3.62437	0.113583	0.0404345	0.0410439	1.1468	SA	KE	169.998	188.722	169.931	187.103	219.308	190.426	201.598	224.468	196.417	117.296	137.818	185.609	175.429	162.186	186.508	180.483	184.237	194.656
+	4.24_437.3593m/z	HMDB0011581	M+Na	C25H50O4	37	0	-1.92402	87.0742	MG(22:0)	MG	GL	4.24442	0.0428667	0.0117934	0.0174489	2.0071	KE	SA	12.26	2.70502	11.6034	19.3458	22.4263	7.39503	39.9022	26.7362	2.092	57.3822	26.5425	38.4439	20.5847	25.7654	23.6587	34.9821	22.4172	40.1808
+	1.59_385.2733m/z	HMDB0011587	M+H-H2O	C25H38O4	38.5	0	-0.928641	93.5256	MG(22:6)	MG	GL	1.59422	0.1643	0.0373923	0.0385243	1.19521	SA	KE	281.089	421.307	239.059	262.002	339.136	247.117	259.457	305.287	328.529	199.442	202.616	277.387	273.279	252.505	290.21	258.621	248.836	241.884
+	11.03_822.7546m/z	HMDB0005359	M+NH4	C51H96O6	37.2	0	0.139557	86.399	TG(48:1)	TG	GL	11.0328	0.142867	0.00176574	0.00643139	1.32454	SA	KE	3173.45	4566.17	3209.04	2893.88	2916.85	2958.29	2499.16	2976.73	2634.5	2190.66	1869.46	2503.29	1953.46	2324.52	2718.33	2238.13	2859.34	2352.47
+	10.57_820.7367m/z	HMDB0005376	M+NH4	C51H94O6	35.9	0	-2.65031	82.6686	TG(48:2)	TG	GL	10.5699	0.492183	0.0361734	0.037886	2.439	SA	KE	718.434	4613.47	830.726	566.476	650.256	634.079	413.446	720.061	433.216	624.284	280.429	507.444	279.329	454.226	480.48	367.901	605.257	328.564
+	12.40_836.8044m/z	HMDB0042360	M+NH4	C53H102O5	37.2	0	-2.62489	88.9018	TG(50:1)	TG	GL	12.4008	0.100017	0.00119622	0.0057376	1.38246	SA	KE	475.855	483.779	456.641	351.645	344.578	436.131	358.893	418.022	343.983	215.256	254.701	439.941	259.386	289.247	342.06	242.589	316.847	294.324
+	11.13_848.7693m/z	HMDB0005362	M+NH4	C53H98O6	36.8	0	-1.09363	85.1132	TG(50:2)	TG	GL	11.1328	0.2493	0.00146177	0.00601403	1.31113	SA	KE	5685.42	8068.24	6400.84	5511.3	5976.64	5867.68	4581.15	6050.31	5336.64	3943.79	3620.1	4839.74	3821.3	4536.67	5202.95	4427.91	5616.11	4779.45
+	12.40_862.8190m/z	HMDB0049260	M+NH4	C55H104O5	36.3	0	-3.78563	85.8037	TG(52:2)	TG	GL	12.4008	0.327867	0.0071193	0.012631	1.53328	SA	KE	669.247	838.717	889.021	400.718	596.423	686.911	431.513	632.519	474.604	264.627	260.577	700.715	299.325	365.439	547.034	421.261	424.315	381.832
+	11.21_874.7833m/z	HMDB0005384	M+NH4	C55H100O6	36.2	0	-2.96953	84.6989	TG(52:3)	TG	GL	11.2107	0.44145	0.0277478	0.0314963	1.19392	SA	KE	9831.07	12853.3	11246.7	8949.14	10107.1	10389	8323.26	12054.8	9417.77	6385.6	6683.01	8674.74	8803.47	9121.16	9837.52	8166.16	11169.3	9197.84
+	12.13_904.8298m/z	HMDB0005383	M+NH4	C57H106O6	37.2	0	-3.32653	89.8455	TG(54:2)	TG	GL	12.13	0.534317	0.012587	0.0182739	1.18717	SA	KE	16308.1	15627.3	16859.9	10836.1	14902.7	14554	12076.9	15406.7	13553.1	10892.4	10226.8	13969.6	11002.6	12456.5	13414	13092.1	12430.1	12125
+	12.10_933.7851m/z	HMDB0005373	M+Na	C59H106O6	36.4	0	-3.34402	85.9104	TG(56:4)	TG	GL	12.1014	0.633617	0.000832432	0.0057376	1.21222	SA	KE	27853.7	27578.2	28477.9	21749.7	24959.5	26231	23182.9	28434.5	24883.4	19090.4	18308.9	23161.5	20357	20810.6	25383.3	20179	23323.8	21885
+	11.62_931.7692m/z	HMDB0005387	M+Na	C59H104O6	37.9	0	-3.62419	93.9217	TG(56:5)	TG	GL	11.6171	0.320733	0.0024385	0.00715919	1.19879	SA	KE	29385	29605.4	29997.8	23117.5	27978.2	27531.9	24187.5	32318.2	26429.5	21454.9	19145.2	25833.5	22389.8	21622.6	26745.4	22539.3	25649.1	23622.5
+	12.02_913.7594m/z	HMDB0049050	M+Na	C59H102O5	36.3	0	-2.89406	85.0118	TG(56:7)	TG	GL	12.0229	0.15	0.000224839	0.00544829	1.2667	SA	KE	1166.17	1365.89	1086.61	1263.27	1148.31	1105.53	1123.22	1265.11	1183.78	894.94	705.469	974.922	979.796	967.491	1095.18	814.636	1008.61	1012.35
+	10.31_926.7337n	HMDB0005476	M+NH4, M+Na	C61H98O6	38.4	0	-2.81266	95.5183	TG(58:10)	TG	GL	10.3063	0.81935	0.00140187	0.00591855	1.26346	SA	KE	25569.1	31247.9	22480.9	26343.1	29267.9	25313.8	27144.3	32535.1	29840.3	20794.3	17230.4	24343.2	22989.8	20522	25858.8	17955.6	23884.7	24086
+	9.47_922.7044n	HMDB0010512	M+NH4, M+Na	C61H94O6	37	0	-0.683395	85.5875	TG(58:12)	TG	GL	9.47268	0.334317	0.000752282	0.0057376	1.87918	SA	KE	863.487	1280.32	658	802.035	993.48	667.479	762.821	1286.88	1252.24	512.784	261.424	545.172	516.308	625.501	739.609	248.13	676.92	432.916
+	12.24_941.7911m/z	HMDB0049680	M+Na	C61H106O5	35.5	0	-2.28547	80.1009	TG(58:7)	TG	GL	12.2365	0.627183	0.00114297	0.0057376	1.48087	SA	KE	2565.2	2650.31	2634.18	1839.49	2156.8	2186.13	1670.62	2092.67	1722.26	983.937	1180.08	2250.95	1231.07	1415.83	1944.85	1321.81	1523.9	1327.37
+	11.87_931.7783m/z	HMDB0005413	M+H	C61H102O6	35.6	0	3.65736	82.0443	TG(58:8)	TG	GL	11.8664	0.163583	0.00488087	0.0101917	1.21829	SA	KE	1308.55	1472.31	1392.29	993.836	1296.95	1147.74	1091.12	1387.89	1304.25	954.92	873.955	1208.47	938.937	981.202	1319.63	1015.21	1055.24	1005.62
+	9.34_1022.7381n	HMDB0010562	M+NH4, M+Na	C69H98O6	36.9	0	1.72242	86.4982	TG(66:18)	TG	GL	9.33767	0.185017	0.00286233	0.00754184	1.8821	SA	KE	390.209	671.044	193.607	520.472	508.119	443.294	398.08	600.586	578.566	257.821	107.755	328.43	302.09	253.506	369.165	136.432	285.544	246.053
+	10.14_1163.7533m/z	HMDB0117276	M+H-H2O	C61H114O17P2	36.4	0	2.95668	85.6217	CL(8:0/8:0/18:0/18:2)	CL	GP	10.142	0.242167	0.0268207	0.0307998	1.23915	SA	KE	558.28	712.85	494.673	460.211	619.907	589.27	487.639	432.585	491.643	362.383	376.138	613.759	457.867	300.381	557.356	453.686	436.969	353.048
+	1.99_459.2482m/z	HMDB0007855	M+Na	C21H41O7P	38	0	-0.0486743	89.9155	LPA(18:1)	LPA	GP	1.99352	0.113583	0.00522066	0.0104471	1.65646	SA	KE	82.2471	144.744	87.1663	89.5729	101.074	100.362	77.1216	117.936	127.711	28.8922	24.8129	68.0708	74.7903	65.7766	92.0882	39.1769	69.5383	97.0436
+	0.60_435.2496m/z	HMDB0007856	M+H	C21H39O7P	36.5	0	-2.4447	85.435	LPA(18:2)	LPA	GP	0.597	0.114283	0.0313304	0.0343051	1.09566	KE	SA	160.562	123.288	145.934	163.974	153.116	132.45	153.057	144.079	125.755	169.966	153.91	157.077	150.143	146.904	151.077	176.435	157.497	163.772
+	1.64_502.2930m/z	HMDB0114753	M+NH4	C25H41O7P	39.1	0	0.283587	95.7058	LPA(22:5)	LPA	GP	1.64422	0.1643	0.0245223	0.0290048	1.22438	SA	KE	740.095	1239.71	733.526	681.76	911.249	776.932	789.378	881.712	924.855	487.251	655.711	763.782	762.968	616.95	826.079	698.386	761.023	699.766
+	1.59_494.3224m/z	HMDB0010383	M+H	C24H48NO7P	36.9	0	-3.57899	88.7637	LysoPC(16:1)	LPC	GP	1.59422	0.185017	0.000411925	0.00544829	1.65753	SA	KE	225.432	177.625	111.812	111.579	144.289	113.782	151.632	160.607	144.149	71.7422	50.6982	104.019	111.368	103.281	98.9448	80.64	92.7031	95.5811
+	2.56_524.3691m/z	HMDB0010384	M+H	C26H54NO7P	38.7	0	-3.84284	98.1694	LysoPC(18:0)	LPC	GP	2.56287	0.5629	0.00640144	0.0118144	1.16054	SA	KE	9439.25	10992.6	9081.98	10291.4	10062.1	9620.83	9544.83	10324.6	10816.2	7138.89	7129.87	8112.2	8663.06	8625.32	9560.32	8157.36	10064.1	10249
+	1.62_544.3375m/z	HMDB0002815	M+Na	C26H52NO7P	38.6	0	0.283676	93.4806	LysoPC(18:1)	LPC	GP	1.61565	0.235017	0.0357676	0.0376011	1.18708	SA	KE	1027.43	1548.98	995.286	923.746	1204.66	1099.92	1096.88	1265.9	1139.33	693.599	775.824	1081.08	1092.22	943.709	1149.33	936.994	941.059	1064.75
+	1.99_373.2107m/z	HMDB0029207	M+NH4	C14H30NO7P	38.7	0	2.52385	96.3661	lysoPC(6:0)	LPC	GP	1.99352	0.113583	0.0350907	0.0370784	1.20852	SA	KE	173.497	248.564	157.361	149.433	226.524	199.712	189.5	177.425	163.498	102.726	135.987	155.627	176.12	173.43	190.709	164.042	148.48	147.577
+	2.11_479.3026n	HMDB0011475	M+H, M+Na	C23H46NO7P	38	0	2.90755	93.5809	LysoPE(18:1)	LPE	GP	2.11425	0.292167	0.0309673	0.034028	1.14649	SA	KE	914.216	1225.68	833.244	913.571	1030.06	876.286	843.432	943.283	1105.02	709.907	690.63	876.296	865.497	943.719	939.192	831.781	841.567	876.552
-	2.58_508.3407m/z	HMDB0011511	M-H	C25H52NO7P	38	0	-0.406739	90.2735	LysoPE(20:0)	LPE	GP	2.57715	0.192167	0.0387965	0.217517	1.20404	SA	KE	609.371	856.756	700.903	810.33	906.239	814.092	860.032	864.038	1045.82	510.943	508.426	682.835	675.141	660.426	863.262	590.323	868.467	842.281
+	1.65_524.2736m/z	HMDB0011517	M+Na	C25H44NO7P	36.7	0	-2.38624	86.378	LysoPE(20:4)	LPE	GP	1.65137	0.0857167	0.0133486	0.0190008	1.3847	SA	KE	83.7354	154.041	80.8157	67.8954	108.254	87.4967	83.5687	105.134	114.843	38.7317	63.8058	96.6214	69.7874	66.5764	78.2667	72.5943	78.2213	75.089
+	1.59_548.2737m/z	HMDB0011496	M+Na	C27H44NO7P	37.6	0	-2.05023	90.4263	LysoPE(22:6)	LPE	GP	1.59422	0.142867	0.0223859	0.0274464	1.30394	SA	KE	240.006	420.959	210.508	231.865	282.868	205.791	230.749	263.617	293.693	129.177	162.34	247.223	248.631	192.37	251.705	197.186	212.289	184.365
+	4.34_738.5059m/z	HMDB0114849	M+NH4	C41H69O8P	36.2	0	-1.29276	82.4801	PA(38:6)	PA	GP	4.34372	0.40575	0.000814916	0.0057376	1.09674	SA	KE	6043.48	6177.13	5786.41	6145.65	6302.97	6070.28	5915.69	5786.44	5844.55	5049.66	5014.58	5141.57	5590.85	5720.18	5623.49	5587.05	5969.79	5605.87
-	7.82_769.4833m/z	HMDB0115166	M-H	C45H71O8P	37.2	0	2.47371	88.9674	PA(42:9)	PA	GP	7.82042	1.23227	0.0175977	0.170799	1.2743	SA	KE	2942.86	2795.68	2693.58	2985.23	3018.43	2820.76	2916.18	2628.43	1793.68	2769.69	2810.72	2775.91	2373.41	1564.44	1753.81	1672.11	1689.87	1890.71
+	6.35_709.5134m/z	LMGP10030019	M+Na	C39H75O7P	38	0	-1.19022	91.4423	PA(P-36:1)	PAe	GP	6.35243	0.755083	0.0124912	0.0181988	1.15836	KE	SA	3072.47	2576.23	3193.62	3487.9	2705.28	3018.05	3078.54	2876.56	2579	3656.84	3829.87	3226.7	3463.74	3415.59	2876.91	4151.45	3148.84	3028.04
+	3.65_661.4589m/z	LMGP10030022	M+H-H2O	C39H67O7P	38.2	0	-0.300848	91.4746	PA(P-36:5)	PAe	GP	3.6458	0.35575	0.0265425	0.0306336	1.40529	SA	KE	184.885	146.888	111.098	160.323	98.173	114.032	97.4695	134.349	115.141	106.113	80.6962	102.435	100.399	92.034	148.834	35.0146	102.97	58.6346
+	4.37_608.4637m/z	LMGP01050057	M+H	C32H66NO7P	36.7	0	-2.07621	85.9962	PC(24:0)	PC	GP	4.36513	0.534333	0.00457256	0.00979689	1.23919	SA	KE	1318.45	1516.12	1109.14	1218.34	1211.54	1371.27	1171.33	1320.34	1460.6	892.525	848.455	840.981	1108	1260.3	1102.85	1030.59	1394.16	961.474
+	4.27_704.5226m/z	HMDB0007870	M+H	C38H74NO8P	38	0	0.179606	90.035	PC(30:1)	PC	GP	4.26585	0.342167	0.000309307	0.00544829	1.30181	SA	KE	3883.68	5321.18	3946.25	3926.13	4418.62	4497.27	4106.65	3980.28	4210.5	2543.59	2813.95	3298.45	3327.46	3490.8	3826.18	3021.1	4018.02	3073.67
+	5.31_734.5718m/z	HMDB0000564	M+H	C40H80NO8P	38.9	0	3.18932	98.1372	PC(32:0)	PC	GP	5.30592	2.35018	0.00813279	0.0136471	1.13508	KE	SA	1.79641e+06	1.75048e+06	2.03758e+06	2.00173e+06	1.85549e+06	1.84282e+06	1.90068e+06	1.74171e+06	1.80165e+06	2.25388e+06	2.16377e+06	1.85896e+06	2.02656e+06	1.75461e+06	1.93526e+06	2.27251e+06	2.37047e+06	2.3523e+06
+	4.80_754.5351m/z	LMGP01010492	M+Na	C40H78NO8P	36.4	0	-0.800275	82.9414	PC(32:1)	PC	GP	4.80017	1.52442	0.007852	0.0133967	1.19088	KE	SA	83695.7	67035.3	98034.2	90347.2	86504.3	78649.9	91327.9	83433.7	69588	112258	112124	101923	93006.8	90153.1	82389.3	115768	90435.1	93455.4
+	4.40_752.5194m/z	HMDB0007874	M+Na	C40H76NO8P	36	0	-0.968402	80.9607	PC(32:2)	PC	GP	4.40085	0.0357167	0.000140296	0.00544829	1.31948	SA	KE	362.461	511.966	360.54	426.075	453.58	424.139	394.115	374.069	361.247	258.378	259.845	307.665	308.692	326.582	363.634	302.548	345.691	307.002
+	4.41_780.5489m/z	HMDB0007880	M+Na	C42H80NO8P	37.1	0	-3.27494	89.3834	PC(34:2)	PC	GP	4.408	0.4629	0.000986764	0.0057376	1.25042	SA	KE	31285.9	40700.4	30763.4	38905.2	36155.2	37616.9	35833	34651.8	36117.9	22312.4	23814.9	27970.5	29853.6	29329.5	34263.6	26375.8	33592.8	30023.9
+	4.23_778.5341m/z	HMDB0007881	M+Na	C42H78NO8P	36.9	0	-2.10251	86.8074	PC(34:3)	PC	GP	4.23013	0.66935	0.00139244	0.00591855	1.27964	SA	KE	11408.4	16020.8	10536.8	12846.9	14142.8	13298.6	12619.2	12399.4	12700.5	7838.43	8090.99	9993.67	10793.6	10725.5	11976.2	9091.6	11984.7	10135
+	7.02_772.6210m/z	HMDB0007886	M+H-H2O	C44H88NO8P	37.8	0	-0.588653	89.7564	PC(36:0)	PC	GP	7.0225	0.5129	0.0359609	0.0377402	1.10592	SA	KE	18712.9	19723.1	16428.9	16791.4	22639.2	18557.2	18750.2	19243.9	18721.4	15516.8	14433.2	18000.2	17202.6	18613.9	16881.9	16646.1	16316.9	19715.6
+	5.80_808.5799m/z	HMDB0000593	M+Na	C44H84NO8P	35.3	0	-3.47578	80.4996	PC(36:2)	PC	GP	5.80453	0.0428667	0.0104681	0.0160838	1.16566	KE	SA	4901.3	3995.04	4770.01	5087.4	5557.19	4185.71	5190.91	4974.14	4064.72	6337.06	5769.08	5529.37	5502.09	5334.88	4748.03	6283.9	4626.42	5673.58
+	6.12_784.5843m/z	HMDB0007980	M+H	C44H82NO8P	37.4	0	-1.05484	88.1522	PC(36:3)	PC	GP	6.11742	2.11517	0.00211082	0.00678799	1.13964	KE	SA	203082	197930	224952	226500	218347	211781	215621	196510	197894	267689	251016	218283	235001	205110	224517	260541	256659	238084
-	4.87_826.5612m/z	LMGP01010007	M+FA-H	C44H80NO8P	37.5	0	1.05533	88.8741	PC(36:4)	PC	GP	4.8709	0.448617	0.0350808	0.210597	1.37389	KE	SA	3505.94	4373.29	5855.43	6422.98	6282.82	5790.77	6274.31	6108.01	8907.71	4219.29	6945.41	6743.35	6237.96	9455.09	9696.13	10572	9276.54	10386.6
-	4.78_820.5136m/z	LMGP01011408	M+FA-H	C44H74NO8P	38.1	0	0.253914	90.6556	PC(36:7)	PC	GP	4.77875	0.235017	0.0489329	0.23947	1.24111	KE	SA	4766.24	4845.03	8452.14	9885.32	8729.81	8127.08	8972.5	9643.42	7697.89	6312.43	10826.2	10421.8	10318.9	9261.42	8853.38	11509.5	10006.6	10756.7
+	5.85_832.5818m/z	HMDB0008048	M+Na	C46H84NO8P	36.4	0	-1.07382	83.2996	PC(38:4)	PC	GP	5.85383	0.05715	0.00291248	0.00764147	1.19518	KE	SA	6552.56	5458.67	6823.12	7428.84	7032.3	5990.67	7208.24	7140.59	5562.66	8427.24	8491.9	7795.33	7920.03	7174.75	7099.48	9210.25	6671.67	7961.49
+	4.46_830.5644m/z	HMDB0007989	M+Na	C46H82NO8P	36.9	0	-3.28891	88.1883	PC(38:5)	PC	GP	4.458	0.327183	0.000775688	0.0057376	1.27883	SA	KE	38481.5	56069.5	37352.3	50626.2	50752.4	45736.2	43138.6	44536.9	47899.7	31290.3	28820.9	36176.9	37903.6	38095.6	41096.3	33072.5	39207.6	38533.1
+	4.78_828.5507m/z	HMDB0008083	M+Na	C46H80NO8P	38.3	0	-0.82067	92.6389	PC(38:6)	PC	GP	4.77873	1.0401	0.000814304	0.0057376	1.4372	KE	SA	352090	216512	387593	385354	357475	307310	398459	382745	269841	566591	525677	487232	476730	446624	361051	628238	396044	505876
-	5.36_848.5453m/z	LMGP01011692	M+FA-H	C46H78NO8P	37.9	0	0.706141	90.3563	PC(38:7)	PC	GP	5.35523	0.427183	0.0470333	0.23323	1.27743	KE	SA	10411.1	9724.74	19665.2	20927.7	16435.7	15930.4	18349.5	19403.3	12607.4	16686.4	29115.6	22997.8	21672	18452	15628.6	24714.6	15634.4	18353.2
+	8.28_866.6608m/z	HMDB0008084	M+Na	C48H94NO8P	39	0	-0.149148	95.1636	PC(40:1)	PC	GP	8.2833	0.954367	0.0359441	0.0377402	1.15987	SA	KE	46107.8	52205.5	38568.9	38632.4	33177.3	41818.7	43750.2	42879	43819.6	26112.5	34915.2	35350.3	41299.8	42873.7	38678.2	36196.7	40459.7	32563.9
+	5.76_832.5822m/z	HMDB0008347	M+H	C48H82NO8P	35.3	0	-3.43196	80.3849	PC(40:7)	PC	GP	5.76168	0.0214333	0.0050642	0.010308	1.21411	KE	SA	2521.8	2071.96	2627.07	2791.85	2919.12	2278.22	2797.52	2764.84	2086.4	3679.54	3320.61	3070.21	3070.27	2739.05	2706.57	3552.55	2564.16	3050.18
-	5.21_872.5474m/z	LMGP01012110	M+FA-H	C48H78NO8P	37.1	0	3.20125	89.3137	PC(40:9)	PC	GP	5.21307	1.37512	0.0337487	0.20795	1.2704	KE	SA	46880.8	41881.1	80406.4	84654.1	73122.6	61913.9	77513.2	73968.9	52649.5	70138.5	110523	97776.7	89214.9	77976	63875.6	99096.6	64481.6	80252.2
+	9.37_894.6915m/z	HMDB0008059	M+Na	C50H98NO8P	37.3	0	-0.84455	87.7398	PC(42:1)	PC	GP	9.37338	0.997217	0.0293081	0.0328293	1.15108	SA	KE	35899.6	40950.1	31828.3	32779.2	30487.2	35122.7	35138.7	36972	37223.7	21720.2	29070.7	29021.1	34701.2	36957.3	31666.6	31546.8	34121.2	26069.6
-	7.92_914.6855m/z	LMGP01011995	M+FA-H	C50H96NO8P	39	0	-0.0651687	95.2045	PC(42:2)	PC	GP	7.91972	1.0751	0.00663757	0.135016	1.32145	SA	KE	4320.36	5154.29	3663.69	4030.13	3647.7	4478.56	4136.9	3226.65	5133.8	2361.82	2044.98	3192.61	3558.72	4410.26	3338.89	2792.24	3380.38	3518.95
+	6.79_865.6544n	HMDB0008191	M+H, M+Na	C50H92NO8P	38.3	0	-1.86054	93.7139	PC(42:4)	PC	GP	6.79463	0.840767	0.00250952	0.00721659	1.14975	SA	KE	24448.1	28093.2	23481.6	23497.7	25524.6	25707.3	25938.8	26305.5	25567.3	17408.9	20520.5	21612.7	24087.5	23258.7	24667.2	21921.3	23543.4	21773.6
+	5.82_846.6341m/z	HMDB0008415	M+H-H2O	C50H90NO8P	35.2	0	-3.52421	80.0749	PC(42:5)	PC	GP	5.81882	0.10645	0.00501118	0.010308	1.20111	KE	SA	1700.73	1336.73	1657.16	1793.53	1448.38	1543.31	1688.97	1485.98	1262.33	2028.82	2026.33	1861.17	1861.11	1890.81	1485.21	2133.58	1552.77	1876.14
+	4.20_878.5667m/z	HMDB0008387	M+Na	C50H82NO8P	39.2	0	-0.331748	96.3943	PC(42:9)	PC	GP	4.20155	0.612917	0.00733348	0.0128133	1.3651	SA	KE	70772.4	111063	54554.2	89311.7	92229.7	80817.1	77976.7	78587.2	85155.7	41977.2	39903.5	59553.6	70462.6	71159.5	77322.5	48934.8	69967.3	63145.3
+	6.44_914.6595m/z	HMDB0008454	M+Na	C52H94NO8P	38.2	0	-1.56402	92.6885	PC(44:5)	PC	GP	6.43817	0.1993	0.00258371	0.00721659	1.31605	KE	SA	723.882	548.593	765.728	797.454	659.614	655.956	822.251	711.189	537.305	1130.04	1110.79	921.952	899.561	835.568	721.215	1050.08	747.298	771.921
+	9.28_903.6590m/z	HMDB0008616	M+NH4	C52H88NO8P	37.9	0	0.441756	90.1026	PC(44:8)	PC	GP	9.28053	0.270733	0.00409992	0.00923143	1.7744	SA	KE	1042.45	1665.47	937.261	813.354	881.776	889.428	1124.43	1567.15	1082.15	328.248	312.924	278.556	884.852	1224.37	1062.44	405.268	481.119	659.882
+	6.19_826.6697m/z	HMDB0008588	M+H	C48H92NO7P	38.2	0	1.49991	92.8809	PC(P-40:2)	PC	GP	6.18885	0.342167	0.00054079	0.00560247	1.3504	KE	SA	18762.3	16448.3	19625.6	24037.3	18122.8	25194.3	22658.6	17954.5	18753.6	32214.3	28448.1	26540.7	26606.6	27558.7	21299.5	34436.2	24574.8	23495.3
+	9.24_882.7291m/z	HMDB0013423	M+Na	C50H102NO7P	36.1	0	0.557257	81.1288	PC(O-42:0)	PCe	GP	9.24482	0.79005	0.0155413	0.021243	1.2603	SA	KE	11429.6	15815.1	11745.3	11163.1	12119.9	11489.2	13528.5	15918.7	12767.8	7447.5	7931.83	8069.11	11414.5	14205.9	13301.5	8596.08	9418.11	11638.9
+	5.41_714.5447m/z	HMDB0011270	M+H	C40H76NO7P	36.9	0	2.12587	86.827	PC(P-32:2)	PCe	GP	5.41237	0.277183	0.0193574	0.0247388	1.26165	KE	SA	570.692	386.942	584.47	558.66	677.841	542.497	566.397	530.573	433.388	910.936	699.055	632.245	699.234	771.907	457.178	771.129	561.361	617.784
+	3.80_744.5921m/z	HMDB0007996	M+H	C42H82NO7P	37	0	2.6479	88.3641	PC(P-34:1)	PCe	GP	3.80295	0.213583	0.00213771	0.00678799	1.29809	KE	SA	1083.23	1150.5	1147.95	1205.47	932.119	1392.8	1264.93	1087.21	1309.82	2009.72	1623.57	1437.97	1436.81	1416.78	1247.44	1694.59	1707.91	1151.3
+	4.77_690.5072m/z	HMDB0008924	M+H	C37H72NO8P	36.7	0	0.560202	84.3634	PE(32:1)	PE	GP	4.7716	0.4129	0.00662858	0.0120717	1.16254	KE	SA	1906.41	1513.62	2176.51	2316.09	2007.02	1906.68	2013.53	1835.93	1688.8	2364.21	2288.44	2224.84	2183.19	2210.58	2010.06	2609.8	2042.9	2253.03
+	5.65_702.5448m/z	HMDB0008925	M+H-H2O	C39H78NO8P	38.4	0	2.19309	94.6073	PE(34:0)	PE	GP	5.64738	0.747917	0.0142793	0.0200264	1.12733	KE	SA	125009	109571	126385	129337	101201	128212	122766	116723	112672	134212	142055	119310	139310	146359	115664	154058	136474	120914
-	3.77_716.5229m/z	HMDB0008958	M-H	C39H76NO8P	36.6	0	-0.933795	84.2251	PE(34:1)	PE	GP	3.76723	0.1993	0.0317873	0.204292	2.01911	SA	KE	291.248	841.648	254.041	411.727	722.414	816.009	595.432	427.395	611.854	42.7209	13.0364	381.011	364.77	323.112	507.933	158.706	304.411	366.652
+	6.33_730.5768m/z	HMDB0008991	M+H-H2O	C41H82NO8P	38	0	3.04022	93.6764	PE(36:0)	PE	GP	6.33172	0.847933	0.00945731	0.015112	1.13811	KE	SA	206918	187748	205648	231806	175633	230853	212107	196609	197562	229135	242936	214833	240190	252674	198377	270412	238229	212901
+	4.78_740.5219m/z	HMDB0008844	M+H	C41H74NO8P	38.6	0	-0.793212	93.9851	PE(36:4)	PE	GP	4.77873	1.04723	0.0354836	0.037366	1.0586	KE	SA	74279.3	65682	76793.6	81934	74372.1	78087.4	77124.5	76114.9	70348.8	74584.6	79442.5	78482.7	80172.8	80097.4	75517.8	84766.9	78263	82947.2
-	4.44_718.4839m/z	HMDB0009451	M-H2O-H	C41H72NO8P	36.8	0	3.00249	87.3241	PE(36:5)	PE	GP	4.43658	0.135717	0.0326004	0.206383	1.76806	SA	KE	132.621	245.936	56.9457	296.223	158.879	224.296	169.361	165.155	360.943	87.7821	22.9561	40.1053	119.655	78.601	372.319	48.353	153.336	100.816
-	7.43_734.4779m/z	HMDB0009452	M-H	C41H70NO8P	37.3	0	1.76234	88.8064	PE(36:6)	PE	GP	7.42825	0.4129	0.00191844	0.0991734	1.40438	SA	KE	1288.49	1685.11	1239.52	2060.41	2466.2	1974.77	1863.49	1704.34	1810	1311.69	973.857	1196.91	1581.19	1170.83	1508.24	1074.63	1348.18	1293.18
+	7.09_758.6035m/z	HMDB0008848	M+H-H2O	C43H86NO8P	36.2	0	-3.02954	84.4326	PE(38:0)	PE	GP	7.08678	1.00435	0.00864258	0.0143086	1.16157	KE	SA	54379	55050.7	55087.5	58962.8	47806.4	69716	58094.7	52651	59589.5	60459.4	69685.8	62750.2	67525	71566.6	57370.2	78516.6	69214.4	56867
+	5.36_767.5475n	HMDB0008943	M+H, M+Na	C43H78NO8P	39.2	0	1.30895	97.7441	PE(38:4)	PE	GP	5.35522	1.78802	0.00201864	0.00678799	1.18022	KE	SA	387937	312216	426845	440749	381580	401864	412642	392084	338271	469126	507984	433338	461261	435955	404613	525020	438607	447995
+	4.62_786.5034m/z	HMDB0008946	M+Na	C43H74NO8P	38.6	0	-1.39051	94.8305	PE(38:6)	PE	GP	4.6216	0.4129	0.00560161	0.010906	1.15269	KE	SA	64212.8	51244.7	67982.8	68178.7	63895.3	57895.3	65557.8	62240.6	53148.2	73524.9	78097.8	68695.2	73777.3	70268.1	63955.5	80514.6	62328.7	67836.3
+	6.70_802.6304m/z	HMDB0008948	M+H	C45H88NO8P	37.3	0	-2.06051	89.0651	PE(40:1)	PE	GP	6.70177	0.37075	0.00799441	0.0135433	1.09265	SA	KE	16298.3	16561	15378	15472.1	19358.6	16137	16168.3	16601	15762.6	15618.8	13464	14449.4	15477.4	16161	14556.2	15395.6	14880.2	15206.8
+	5.22_792.5560m/z	HMDB0009331	M+H	C45H78NO8P	39.1	0	2.80005	98.6436	PE(40:6)	PE	GP	5.2202	1.11152	0.00103422	0.0057376	1.10765	KE	SA	901949	806281	908668	991786	935502	890211	953243	901387	840457	969018	990516	957666	1.03551e+06	1.02167e+06	939635	1.07426e+06	970083	1.04625e+06
+	4.09_842.5701m/z	HMDB0009243	M+Na	C47H82NO8P	36.6	0	3.73642	87.5404	PE(42:6)	PE	GP	4.0944	0.235033	0.00223052	0.00693259	1.62887	KE	SA	3650.88	3906.14	4345.37	4417.86	4331.54	4049.2	4271.7	4297.08	4961.78	5466.79	5704.7	4945.1	5847.47	5402.81	4825.66	6575.64	12071	11435.1
+	10.80_896.7480m/z	HMDB0009740	M+H-H2O	C53H104NO8P	39.2	0	1.40875	97.7507	PE(48:1)	PE	GP	10.8049	1.63155	0.00101064	0.0057376	1.23496	SA	KE	29368.1	32766.2	24752.7	28775.8	29741.3	28756	28982.8	33881.7	31408.4	22557.8	18777.7	23625.7	25823.6	25930.1	25942.4	20349.2	27838.2	26516.4
+	4.66_890.6283m/z	HMDB0114727	M+H-H2O	C51H90NO10P	38.6	0	1.4791	94.9685	PE-NMe2	PE	GP	4.66445	1.3244	0.00797281	0.0135252	1.19114	KE	SA	30508.3	26652.2	30862.3	31878.1	32354.5	30969.4	31711.1	32308.1	32466.2	37597.2	33362.3	33478.3	34784.8	35567	28373.2	40668.3	41100.2	48243.2
-	4.04_726.5429m/z	LMGP02020096	M-H	C41H78NO7P	37.6	0	-1.91409	90.3015	PE(O-36:3)	PEe	GP	4.03797	0.220717	0.0197528	0.175147	1.2004	SA	KE	655.157	830.37	736.4	718.029	1053.84	796.975	839.335	706.517	860.113	538.086	484.114	799.532	692.27	745.463	692.418	637.161	666.594	739.64
+	5.04_674.5113m/z	HMDB0008852	M+H	C37H72NO7P	39.3	0	-0.951415	97.7249	PE(P-32:1)	PEe	GP	5.03518	0.434317	0.00658734	0.0120497	1.13717	KE	SA	4013.58	3299.26	4199.79	4052.28	3484.72	3913.17	3896.06	3677.45	3424.32	4524.57	4646.98	3901.55	4325.12	4617.85	3673.32	4764.3	4159.82	4005.66
+	5.73_727.5501n	HMDB0009050	M+H-H2O, M+H	C41H78NO7P	39	0	-2.00865	97.4923	PE(P-36:2)	PEe	GP	5.72597	0.626483	0.0426268	0.0427091	1.08035	KE	SA	222137	192138	209986	227973	204367	223496	220416	209802	201332	217892	222142	225298	232510	257364	193671	246704	221320	248351
+	6.37_755.5819n	HMDB0009281	M+H, M+Na	C43H82NO7P	36.9	0	-1.28477	86.2548	PE(P-38:2)	PEe	GP	6.36673	1.69515	0.0255475	0.0297906	1.10082	KE	SA	129239	108533	125150	135054	125983	133107	129317	121002	116035	137424	137318	133472	137305	149185	110787	150919	133765	146509
+	5.83_736.5639m/z	HMDB0009314	M+H-H2O	C43H80NO7P	38.5	0	-0.0485232	92.5997	PE(P-38:3)	PEe	GP	5.8331	0.0207167	0.00169202	0.00634728	1.18868	KE	SA	624.896	617.359	753.955	731.34	654.046	691.009	735.223	631.673	686.761	826.882	842.985	699.05	777.226	658.195	794.826	904.202	923.924	854.875
+	5.11_772.5257m/z	HMDB0009413	M+Na	C43H76NO7P	37.2	0	0.775613	86.9113	PE(P-38:5)	PEe	GP	5.10592	0.213583	0.00301428	0.00777676	1.16109	KE	SA	18737.3	14832.7	19221.6	18562.2	18395	16667.6	18685.2	17632.2	14961.4	22008	22240.2	20430.5	19551	20022.8	17903.9	21927.6	17889.2	21125.3
+	6.45_806.6004m/z	HMDB0009545	M+Na	C45H86NO7P	36.3	0	-3.79486	86.0913	PE(P-40:2)	PEe	GP	6.4453	0.1993	0.0259165	0.0300731	1.07329	KE	SA	7690.87	7361.92	8261.78	8516.39	7598.42	8317.17	8275.58	7793.32	7343.86	8417.53	9109.56	8346.35	8627.18	8242.59	8147.85	9489.16	8427.33	7567.17
+	5.65_798.5392m/z	HMDB0009644	M+Na	C45H78NO7P	36.6	0	-2.08699	85.4671	PE(P-40:6)	PEe	GP	5.64738	0.25645	0.00558996	0.010906	1.18412	KE	SA	35764.4	27829.8	35132.7	38872.8	33066.6	31858.2	35214.6	31547.8	26873.8	46197	43189.4	37246.5	37947.2	36912.3	33603.9	42406.7	34505.7	38681.4
+	5.09_796.5252m/z	HMDB0009710	M+Na	C45H76NO7P	36.4	0	0.0108001	82.2282	PE(P-40:7)	PEe	GP	5.09163	0.0564333	0.00136335	0.00591855	1.17467	KE	SA	5383.05	4671.63	5813.98	5262.06	5523.4	4587.65	5264.06	4853.49	4343.19	6378.55	6508.52	6157.46	5606.67	5940.84	5483.93	6534.73	5190.84	5883.88
-	7.89_858.6584m/z	HMDB0011428	M+FA-H	C47H92NO7P	37.5	0	-1.21971	88.9468	PE(P-42:1)	PEe	GP	7.89115	0.213583	0.0404984	0.220439	1.49908	SA	KE	675.369	874.012	482.426	370.719	965.647	916.034	761.906	615.663	1052.3	523.47	150.876	478.168	511.413	728.465	574.437	344.792	437.334	729.855
-	3.35_817.5017m/z	LMGP04010858	M-H	C46H75O10P	38.4	0	-0.997099	93.3892	PG(40:8)	PG	GP	3.3465	0.242167	0.0312733	0.203297	1.33198	SA	KE	1613.91	3307.97	2218.18	2723	3317.95	3453.74	3077.57	2699.02	2845.78	1104.76	1929.19	2940.7	2136.86	1887.81	2825.63	1661.78	2220.35	2254.95
-	3.80_943.4738m/z	HMDB0116464	M+FA-H	C46H76O13P2	36.7	0	-0.560609	84.2149	PGP(40:8)	PGP	GP	3.79582	0.14215	0.00152017	0.0919494	5.708	SA	KE	140.173	434.741	53.0695	145.937	243.535	234.748	139.055	67.5989	56.4025	28.9802	0	20.1217	57.7837	6.88517	73.1426	9.48752	61.7988	7.26271
+	4.58_928.5914m/z	HMDB0009821	M+NH4	C49H83O13P	38.5	0	0.515448	92.9849	PI(40:6)	PI	GP	4.57873	0.29215	0.0013216	0.00589406	1.24252	KE	SA	869.277	746.455	866.683	844.862	904.907	831.177	825.94	801.528	751.95	1220.26	987.54	985.932	927.79	971.399	786.849	1125.79	967.139	1275.08
-	3.48_905.5177m/z	LMGP06010827	M-H	C49H79O13P	36.5	0	-0.928967	83.6874	PI(40:8)	PI	GP	3.47507	0.163583	0.00801102	0.143125	1.46535	SA	KE	795.402	1241.82	1291.97	1881.18	1707.45	1473.77	1390.5	1454.87	1277.16	438.425	855.341	1313.66	1042.15	885.058	1098.78	918.361	951.365	1036.86
-	3.40_929.5176m/z	LMGP06010616	M-H	C51H79O13P	35.8	0	-1.06235	80.3001	PI(42:10)	PI	GP	3.40365	0.178583	0.0224291	0.182586	1.44117	SA	KE	385.833	733.768	340.023	711.663	644.748	548.38	516.938	428.665	585.716	232.719	163.803	392.337	475.948	422.132	480.606	340.441	425.551	463.51
+	7.23_949.6139m/z	LMGP06010754	M+H-H2O	C53H91O13P	35.8	0	-2.67479	82.1305	PI(44:6)	PI	GP	7.22895	0.285033	0.000222168	0.00544829	1.31115	SA	KE	596.137	513.475	470.999	408.63	554.242	518.573	532.351	532.069	471.157	289.982	379.723	409.834	457.772	424.528	417.23	349.912	373.971	403.609
+	5.15_842.6121m/z	LMGP06020074	M+NH4	C43H85O12P	36.6	0	0.493515	83.7314	PI(O-34:0)	PIe	GP	5.14877	0.3636	0.000819112	0.0057376	1.21268	KE	SA	3688.89	3137.3	4022.84	4211.55	4318.56	3842.49	4173.17	4104.41	3553.41	5003.78	4868.88	4885.07	4693.28	4506.08	4116.34	5640.44	4140.63	4652.94
+	10.99_954.7360m/z	LMGP06020070	M+NH4	C51H101O12P	35.9	0	-0.946262	80.6612	PI(O-42:0)	PIe	GP	10.99	0.0142833	0.00919026	0.0147999	1.18594	SA	KE	187.315	244.104	208.53	169.14	194.998	190.741	194.777	252.749	205.21	160.675	140.958	196.376	164.277	168.901	210.096	175.455	169.675	171.476
+	7.12_884.5660m/z	LMGP06030093	M+NH4	C47H79O12P	36.9	0	1.40009	86.0632	PI(P-38:6)	PIe	GP	7.1218	0.71935	0.00802472	0.0135761	1.15696	KE	SA	2141.2	1824.88	2112.94	2309.86	2001.13	2315.43	2285.78	2059.5	1914.28	2243.49	2793.7	2378	2587.45	2431.96	2108.82	2886.52	2430.37	2081.49
-	7.29_949.4231m/z	HMDB0010033	M-H2O-H	C41H79O19P3	37.4	0	-1.95772	89.0965	PIP2(32:1)	PIP2	GP	7.28608	0.441467	0.0184188	0.171511	2.65952	SA	KE	355.727	119.266	141.396	107.692	80.1381	60.4828	128.459	34.6058	7.95478	257.735	31.732	21.3591	48.1755	5.84182	0	8.83434	8.50236	7.25941
+	5.29_697.4765m/z	HMDB0012330	M+NH4	C34H66NO10P	38.6	0	0.29158	93.5009	PS(28:0)	PS	GP	5.29163	0.277883	0.00129616	0.00587632	1.38138	KE	SA	1731.52	1277.7	1962.63	1880.84	1593.53	1542.01	1756.39	1525.6	1396.24	3039.34	2703.82	1962.63	2065.69	1745.33	1714.89	2611.75	2097.44	2319.04
+	4.81_695.4599m/z	HMDB0012341	M+NH4	C34H64NO10P	37.7	0	-0.979358	89.8461	PS(28:1)	PS	GP	4.80732	0.213583	0.0136596	0.0193103	1.27298	KE	SA	1721.98	1068.61	1942.53	1730.41	1563.59	1415.9	1783.83	1572.41	1160.41	2464.79	2348.61	2011.72	1839.29	1824.52	1485.87	2354.23	1665.98	1775.32
+	5.81_818.5902m/z	HMDB0112375	M+H	C44H84NO10P	37.4	0	-0.445506	87.7641	PS(38:1)	PS	GP	5.81168	0.9115	0.00132459	0.00589406	1.20246	KE	SA	52932.1	43297.2	58073.4	60161.7	54514.9	53703.2	58201	54380.9	46088.1	66909.6	69806.5	64314.9	64798.9	60828.5	55905.9	75560.4	57565.3	63115.4
+	6.13_892.6029m/z	HMDB0112613	M+Na	C48H88NO10P	36.6	0	-1.02126	84.1557	PS(42:3)	PS	GP	6.13172	0.277883	0.0199664	0.0253341	1.11727	KE	SA	8043.06	6673.27	8412.38	8753.9	8912.75	7491.64	8981.58	8616.66	6772.92	9542.02	9134.33	9125.14	9325.09	8747.6	8436.62	9798.27	7871.54	9198.34
+	3.23_884.5380m/z	HMDB0112564	M+Na	C48H80NO10P	38.3	0	-3.6844	95.7474	PS(42:7)	PS	GP	3.22577	0.35645	0.00560567	0.010906	1.19086	SA	KE	6889.34	8371.47	6085.82	6710.41	7515.02	6726.75	6814.93	6976.59	7042.27	4499.67	5018.73	6473.58	5977.07	5908.93	7279.88	5395.13	5995.22	6466.27
+	4.37_880.5134m/z	HMDB0012450	M+H	C50H74NO10P	36.5	0	1.2372	84.2317	PS(44:12)	PS	GP	4.36513	0.2636	0.00621263	0.0115077	1.06647	KE	SA	9904.45	10043.2	10190	11069.3	10939.1	10252.7	10791.6	10423.4	9887.13	10756.4	11038	10865.3	11562.2	10850	11025.2	12213.7	10679.4	10725.2
+	10.82_917.6967m/z	HMDB0112566	M+NH4	C50H94NO10P	37.3	0	1.46368	88.2123	PS(44:2)	PS	GP	10.8192	0.242167	0.00262482	0.00721659	1.20556	SA	KE	2620.62	2860.12	2482.43	3030.33	2689.05	2414.99	2536.63	2955.63	2623.92	2192.95	1814.03	2473.16	2177.46	2228.64	2690.75	1733.03	2423.81	2351.27
-	4.74_932.5690m/z	HMDB0112875	M+FA-H	C50H82NO10P	35.6	0	3.54521	82.3802	PS(44:8)	PS	GP	4.73588	0.05	0.0130744	0.158679	1.83294	KE	SA	118.325	102.925	116.669	147.645	112.215	94.2063	91.7129	80.8628	285.437	173.918	126.192	120.69	108.272	276.359	276.385	316.412	280.8	428.846
-	5.36_930.5490m/z	HMDB0112834	M+FA-H	C50H80NO10P	37.3	0	-1.37117	88.1245	PS(44:9)	PS	GP	5.36237	0.335017	0.0373329	0.216462	3.09547	KE	SA	436.833	46.4951	487.813	286.767	140.579	76.8154	129.572	192.36	34.1917	1205.84	1423.6	480.011	376.461	338.3	48.5121	1232.47	178.794	385.144
-	9.28_956.7329m/z	HMDB0112933	M-H	C54H104NO10P	36.4	0	0.359124	82.6442	PS(48:1)	PS	GP	9.28057	0.868633	0.00261556	0.0991734	1.69504	SA	KE	2695.57	3389.78	1849.77	1930.64	2003.83	2518.67	2235.41	1490.02	3119.71	1119.66	829.818	1034.56	1995.27	2504.17	1513.43	857.755	1745.85	926.259
+	6.00_694.5019m/z	LMGP03020003	M+H	C36H72NO9P	36.6	0	0.293777	83.3175	PS(O-30:0)	PSe	GP	6.00383	0.25645	0.0020654	0.00678799	1.48441	KE	SA	508.206	267.506	467.26	464.576	376	419.989	425.845	325.362	323.7	912.312	758.404	512.992	511.928	488.77	451.416	651.324	528.4	496.342
+	4.81_732.5548m/z	LMGP03020043	M+H-H2O	C40H80NO9P	37.6	0	1.35014	89.8487	PS(O-34:0)	PSe	GP	4.81445	0.491467	0.00197981	0.00678799	1.07951	SA	KE	329488	356117	350136	336616	340881	336205	354127	329236	322672	282045	309084	321121	312802	314006	332702	311780	338869	308012
+	8.18_844.6763m/z	LMGP03020069	M+H-H2O	C48H96NO9P	38.6	0	-3.09792	96.4914	PS(O-42:0)	PSe	GP	8.1833	0.30645	0.00310226	0.0078887	1.28058	SA	KE	43306.5	45654.5	31232.1	31438.1	27767.4	35659.6	35302.8	34191.5	33789.5	21554.5	26797.9	26628.6	31305.2	33841.6	29551.8	25199.7	29888.6	23823.6
+	6.08_709.5130m/z	LMGP03030028	M+NH4	C36H70NO9P	39.2	0	0.543555	96.8543	PS(P-30:0)	PSe	GP	6.07527	0.127867	0.000461372	0.00544829	1.49237	KE	SA	748.836	476.786	960.901	850.127	703.522	778.194	853.92	790.902	646.626	1324.13	1382.95	1125.3	1040.52	999.023	916.978	1482.05	885.215	1006.59
+	6.57_831.6381n	LMGP03030075	M+H-H2O, M+H	C46H90NO9P	37.8	0	3.3999	93.1798	PS(P-40:0)	PSe	GP	6.56673	0.897233	0.00321993	0.00803149	1.16043	KE	SA	385790	333218	378689	386248	306405	383540	383373	353198	345650	426746	454468	400574	421216	440710	345348	488626	399588	401226
+	4.84_804.5511m/z	LMGP03030080	M+H-H2O	C46H80NO9P	36.5	0	-3.31508	86.56	PS(P-40:5)	PSe	GP	4.83518	0.520033	0.0021595	0.00682218	1.33255	KE	SA	210847	138784	235298	218806	204527	187763	229328	220240	157020	306308	305115	275538	256700	231556	210834	329213	220841	265960
+	5.87_566.5510m/z	LMSP02020030	M+H-H2O	C36H73NO4	38.8	0	0.576156	94.4798	Cer(d18:0/18:0(2OH))	Cer	SP	5.86812	0.5979	0.000779796	0.0057376	1.51982	KE	SA	3964.21	3327.21	4887.78	5481.98	4508.74	4564.55	4363.66	3860.8	4471.57	10425.5	7316.59	5130.53	5917.65	4999.67	4803.11	7928.46	6714.62	6690.99
+	5.22_520.5078m/z	HMDB0004949	M+H-H2O	C34H67NO3	37.7	0	-1.87733	90.8829	Cer(d18:1/16:0)	Cer	SP	5.2202	0.142867	0.0132579	0.0189152	1.33829	KE	SA	331.097	199.389	377.986	399.315	340.407	330.974	308.333	268.731	316.665	574.562	505.464	311.601	368.407	335.978	316.84	488.783	448.089	495.034
+	4.77_558.4842m/z	LMSP02010024	M+Na	C34H65NO3	37.4	0	-2.69552	90.2115	Cer(d18:1/16:1)	Cer	SP	4.7716	0.120733	0.00408393	0.00923143	1.73897	KE	SA	226.253	86.5692	276.426	281.545	117.607	234.1	205.367	207.635	127.995	283.439	566.647	289.948	297.041	284.742	213.199	503.706	279.585	348.364
+	5.12_548.5384m/z	LMSP02010006	M+H-H2O	C36H71NO3	37.7	0	-3.01162	92.0508	Cer(d18:1/18:0)	Cer	SP	5.1202	0.163583	0.015287	0.0210113	1.28051	KE	SA	612.199	654.696	581.257	643.747	405.017	808.841	638.285	509.053	719.956	1047.7	810.878	685.416	717.931	790.58	654.399	860.006	979.637	589.807
-	5.38_608.5271m/z	HMDB0004948	M+FA-H	C36H69NO3	38.1	0	2.02823	92.9823	Cer(d18:1/18:1)	Cer	SP	5.3838	0.3486	0.00944163	0.146597	1.83943	KE	SA	880.73	689.59	1317.95	1347.16	352.028	705.27	672.156	814.515	1261.23	907.281	2350.35	896.073	882.655	1765.49	1530.35	2901.25	1641.87	1914.89
+	7.58_836.5245m/z	LMSP03030036	M+Na	C40H80NO13P	35.6	0	-1.82206	80.2453	PI-Cer(t18:0/16:0(2OH))	Cer	SP	7.57825	0.0214333	0.00924102	0.0148623	1.18873	KE	SA	94.5669	101.893	117.144	126.658	111.101	141.292	140.604	128.706	111.813	114.821	142.306	121.981	153.597	145.195	154.63	162.954	142.635	138.306
+	5.90_808.5685m/z	LMSP03030013	M+H-H2O	C42H84NO12P	37.4	0	-1.59375	89.023	PI-Cer(t18:0/18:0)	Cer	SP	5.89668	0.0285833	0.00516459	0.0104113	1.17113	KE	SA	1230.79	1077.09	1351.18	1449.44	1507.81	1284.89	1533.65	1492.38	1222.91	1726.07	1691.82	1485.28	1618.64	1499.81	1485.58	1811.27	1372.25	1538.64
+	4.71_784.6588m/z	HMDB0010707	M+H	C46H90NO6P	36.2	0	1.18028	82.6442	CerP(d18:1/26:1)	CerP	SP	4.70732	0.0142833	0.00836337	0.0139021	2.52061	KE	SA	33.92	14.6609	53.5427	18.0153	1.39019	65.428	27.6917	23.8804	59.8199	126.044	121.347	105.952	50.5066	64.5773	45.7871	109.082	74.9477	53.7779
-	3.14_693.5162m/z	LMSP03010079	M+FA-H	C35H73N2O6P	37.7	0	-3.97562	93.0139	SM(d18:0/12:0)	dhSM	SP	3.14005	0.10715	0.0327445	0.206383	2.93235	SA	KE	141.523	95.6279	72.2369	102.18	78.5691	22.9053	61.8173	10.2781	0	97.5317	65.8956	14.2039	21.9142	0	0	0	0	0
+	4.66_832.6630m/z	HMDB0004975	M+Na	C48H91NO8	37.4	0	-0.799169	88.0839	HexCer (d18:1/24:1)	HexCer	SP	4.66445	0.0143	0.0284828	0.0320661	1.24488	KE	SA	749.921	435.215	680.707	624.779	649.668	655.555	676.881	661.845	657.081	1013.21	836.881	618.815	667.572	797.975	565.032	940.131	759.619	1010.66
+	6.14_766.5777m/z	LMSP0501AA66	M+Na	C42H81NO9	36.8	0	-3.60787	88.0797	HexCer(d14:1/22:0(2OH))	HexCer	SP	6.13885	0.0142833	9.83045e-05	0.00544829	1.38875	KE	SA	327.62	289.563	414.838	380.634	347.548	351.817	376.65	377.355	334.863	517.278	584.243	497.224	462.203	449.633	415.83	654.139	407.058	457.63
+	5.11_710.5901m/z	LMSP0501AA05	M+H-H2O	C42H81NO8	36.6	0	-3.83699	87.4506	HexCer(d18:1/18:0)	HexCer	SP	5.11307	0.35575	0.0105924	0.0161591	1.29545	KE	SA	3241.34	3290.87	3271.19	3537.12	2395.62	4287.71	3539.35	2761.67	3679.9	5863.41	4715.47	3580.02	3756.3	4077.07	3539.57	4899.61	5182.7	3255.58
-	6.91_770.5778m/z	HMDB0004970	M+FA-H	C42H79NO8	36.1	0	-1.37034	81.9055	HexCer(d18:1/18:1)	HexCer	SP	6.9082	0.04285	0.0411657	0.223313	1.54019	SA	KE	51.9161	51.8504	65.862	30.8067	69.2597	53.8647	43.7355	63.4571	37.0666	43.3523	13.378	12.3785	46.9154	85.7235	30.0091	4.48838	34.2707	33.2245
+	5.15_812.6964m/z	LMSP0501AA09	M+H	C48H93NO8	37.2	0	-1.23599	87.7338	HexCer(d18:1/24:0)	HexCer	SP	5.14877	0.0642833	0.000453901	0.00544829	3.67135	KE	SA	97.7599	36.51	28.2135	55.0442	35.9808	172.262	149.9	50.2189	190.729	851.483	331.206	265.885	188.407	371.012	130.149	275.63	438.987	145.335
-	8.28_854.6698m/z	LMSP0501AA08	M+FA-H	C48H91NO8	36.5	0	-3.57694	86.6214	HexCer(d18:1/24:1)	HexCer	SP	8.28332	0.584333	0.0206633	0.178176	1.29184	SA	KE	3014.22	4542.04	3434.13	3455.09	3069.99	3878.46	3818.28	2863.77	4253.96	1470.57	2473.23	2623.22	3181.18	4017.82	3365.08	2427.38	2999.08	2468.66
+	4.79_858.5896m/z	LMSP0501AB13	M+Na	C44H85NO13	37.1	0	-2.1024	88.0024	LacCer(d18:0/14:0)	LacCer	SP	4.78588	0.427183	0.00657878	0.0120497	1.08286	KE	SA	13797.8	13629.2	14744.1	14930.6	16379.5	14175	14835.1	14839	13615	15576.2	15969.5	16403.9	15398.8	15403.5	15306	17096.8	14393.4	16247.7
+	9.74_1026.7824m/z	LMSP0501AB19	M+Na	C56H109NO13	35.7	0	3.31045	82.3442	LacCer(d18:0/26:0)	LacCer	SP	9.73628	0.50575	0.000287911	0.00544829	1.36937	SA	KE	1264.8	1539.35	1229.88	1209.42	1290.9	1510.16	1280.52	1409.91	1317.72	695.191	899.769	1035.79	1086.87	900.34	1353.97	819.269	1111.27	899.121
+	4.64_856.5781m/z	LMSP0501AB12	M+Na	C44H83NO13	37.1	0	2.88197	88.8348	LacCer(d18:1/14:0)	LacCer	SP	4.63588	0.20645	0.0322719	0.0350879	1.13602	SA	KE	7078.46	9092.42	6972.92	8857.02	8884.86	8102.28	7814.29	8276.18	8745.92	5666.88	5815.91	7363.77	7549.6	7815.37	8242.89	6838.09	7811.8	7880.77
+	9.21_928.7063m/z	HMDB0011594	M+H-H2O	C52H99NO13	38.2	0	-2.20658	93.7279	LacCer(d18:1/22:0)	LacCer	SP	9.2091	0.405733	0.000951071	0.0057376	1.39343	SA	KE	685.191	943.822	631.702	617.888	883.098	725.199	693.968	700.261	732.659	471.507	385.384	743.972	560.666	412.558	631.258	445.336	578.595	517.122
+	4.56_711.5022m/z	HMDB0013462	M+Na	C37H73N2O7P	36	0	-3.75418	84.3255	SM(d18:1/14:0(OH))	SM	SP	4.558	0.170733	0.00487637	0.0101917	1.41044	SA	KE	251.792	333.322	229.321	221.712	213.285	227.182	222.671	281.278	304.22	104.479	113.629	159.128	201.327	214.628	223.517	174.962	253.326	174.908
+	5.23_731.6065m/z	HMDB0012088	M+H	C41H83N2O6P	38.1	0	0.429074	91.1469	SM(d18:1/18:0)	SM	SP	5.22735	0.491467	0.0167265	0.0223085	1.1924	KE	SA	128158	130881	168759	175510	156805	186452	168307	144974	148863	225328	202496	173731	173874	139648	186771	199104	212972	165821
+	5.22_310.3100m/z	HMDB0013645	M+H-H2O	C20H41NO2	36.9	0	-1.24701	85.9328	N,N-Dimethylsphingosine	sphingosine	SP	5.2202	0.0785667	0.0188865	0.024338	1.07068	KE	SA	123.583	115.077	113.087	127.631	126.724	122.377	123.817	120.483	116.604	125.695	122.653	115.395	132.184	141.022	136.739	123.682	132.475	136.538
-	3.55_778.5138m/z	LMSP06020002	M-H	C40H77NO11S	39.1	0	-0.884404	96.328	Sulf(d18:1/16:0)	Sulf	SP	3.5465	0.220733	0.0460055	0.231828	1.17576	SA	KE	9077.62	13395.4	13626	13883.4	12766.9	15160.9	13435.3	12691.4	11644.7	8993.02	12999.3	13406	12865.9	8759.36	9078.88	9388.67	12497.9	10399.6
-	3.62_804.5291m/z	LMSP06020004	M-H2O-H	C42H81NO12S	39	0	-1.1858	96.2639	Sulf(d18:1/18:0(2OH))	Sulf(2OH)	SP	3.62438	0.348617	0.0416886	0.223979	1.26125	SA	KE	21052.7	36847.2	28490.8	34145.9	31456.4	40928.1	36453.4	30854.6	31368.3	13337	27032.8	30419.5	32391.2	23721.2	29455.6	21263.4	30007.9	23568.8

## Sheet: PFC
																			Normalised abundance
																			SA									KE
ESI	Compound	Compound ID	Adducts	Formula	Score	Fragmentation Score	Mass Error (ppm)	Isotope Similarity	Identified lipids	Subclass	Class	Retention time (min)	Chromatographic peak width (min)	Anova (p)	q Value	Max Fold Change	Highest Mean	Lowest Mean	1	2	3	4	5	6	7	8	9	1	2	3	4	5	6	7	8	9
+	1.27_325.2009m/z	HMDB0002904	M+H-H2O	C18H30O6	37.7	0	-0.128418	88.8191	2,3-Dinor-TXB2	FA	FA	1.27422	0.1493	0.0486903	0.286998	1.20835	KE	SA	848.938	821.07	335.307	587.327	625.569	661.874	848.602	495.239	509.998	769.652	550.245	760.056	586.455	749.516	539.098	704.671	834.233	1103.84
+	3.32_361.2728m/z	HMDB0004666	M+H-H2O	C23H38O4	37.3	0	-2.38117	89.5722	2-AG	FA	FA	3.31798	0.349317	0.0250328	0.24414	1.20962	SA	KE	4201.33	4961.81	4645.09	6107.87	4396.75	4844.6	4378.69	3958.43	4994.7	3008.33	5075.3	3375.85	3465.4	3467.58	4082.72	3301.8	4259.47	3781.52
-	1.83_301.2164m/z	HMDB0004679	M-H2O-H	C20H32O3	38.7	0	-2.70953	96.8211	8-HETE	FA	FA	1.82927	0.10645	0.0471204	0.882882	1.30926	SA	KE	499.685	566.335	727.428	975.799	669.331	416.184	570.343	413.292	541.456	240.773	195.89	476.546	351.151	611.164	611.042	546.428	576.712	430.189
+	2.11_353.3277n	LMFA08040010	M+H-H2O, M+Na	C22H43NO2	38.3	0	-4.7769	96.916	Anandamide	FA	FA	2.1143	0.342183	0.0444362	0.275749	1.50598	KE	SA	19705.7	31702.8	25724.7	27366.9	24368.6	39593.9	35248.8	28707.5	7658.36	56452.7	37772.5	22169.7	75291.2	44002.7	52459.9	32124.5	15945.3	41861.4
+	1.58_274.2741m/z	HMDB0000220	M+NH4	C16H32O2	39.9	0	0.12951	99.4841	Palmitic acid	FA	FA	1.57997	0.32075	0.0020179	0.103265	1.39275	KE	SA	15548	8885.66	9727.57	18815.4	11747.7	13359.4	12172.9	11014.8	11905.4	18354.9	20188.7	13348	25155.4	21426.8	22403.8	21973.6	17535.2	21847.9
-	3.16_657.5084m/z	LMFA07070110	2M-H	C18H35NO4	36.2	0	3.77774	85.5741	Undecanoylcarnitine	FA	FA	3.16153	0.04285	0.0262485	0.734707	1.24708	SA	KE	57.2547	60.8423	94.5506	74.9318	66.4765	60.3367	73.1786	84.3434	89.2046	49.7415	66.3714	42.0511	76.1738	52.6887	48.6237	37.3761	83.0288	66.3487
+	4.23_531.4054m/z	HMDB0007038	M+Na	C31H56O5	36.9	0	6.65724	91.9016	DG(28:2)	DG	GL	4.23022	0.1143	0.000405518	0.0965461	2.42592	KE	SA	292.938	329.002	112.286	349.008	135.013	95.7116	157.069	251.189	60.9206	786.157	320.717	423.859	575.85	390.269	453.938	458.674	147.642	912.766
+	6.53_644.5366n	HMDB0007170	M+NH4, M+Na, M+H	C41H72O5	38.6	0	-2.11398	95.4757	DG(38:4)	DG	GL	6.53285	0.740783	0.012362	0.199798	1.32063	SA	KE	695644	908058	863308	1.00995e+06	620900	1.01841e+06	998102	831061	627598	684159	976964	507273	472079	1.03936e+06	460844	577485	737937	634439
+	3.77_642.5224n	HMDB0007228	M+H-H2O, M+H	C41H70O5	38.3	0	0.0470205	91.6429	DG(38:5)	DG	GL	3.77445	0.349317	0.0259194	0.24414	1.14903	SA	KE	127980	179910	222544	197023	172842	162710	178673	154377	166086	126356	154762	142507	133065	132613	168281	140981	178660	153031
+	4.52_640.5075n	HMDB0007201	M+H-H2O, M+H	C41H68O5	39.3	0	1.23262	97.8265	DG(38:6)	DG	GL	4.52238	1.16797	0.0270823	0.245143	1.10168	SA	KE	351011	412641	386253	466269	436168	411757	393467	427961	397025	335159	381201	397687	369228	296065	372300	375834	441569	396217
+	4.14_621.4857m/z	HMDB0007454	M+H-H2O	C41H66O5	37.4	0	-3.18057	90.8474	DG(38:7)	DG	GL	4.13735	0.427183	0.00804512	0.166544	1.18062	SA	KE	11668.8	13029.9	11018.4	16224.1	13586.5	11807.3	12077	12541.1	13143.3	9065.7	12122.1	10590.7	9231.41	10705.2	10792.1	9817.32	12839.8	10035.3
+	3.08_654.5091m/z	LMGL02010154	M+NH4	C41H64O5	36.2	0	-0.185406	81.2888	DG(38:8)	DG	GL	3.07582	0.0993	0.00808251	0.166544	4.18031	SA	KE	78.5959	58.6587	904.374	91.466	22.172	40.1208	11.8851	64.9906	29.7073	111.316	71.5347	32.8675	57.0568	29.9432	0	0	0	0
-	6.51_655.5645m/z	HMDB0007371	M-H2O-H	C43H78O5	37.6	0	-3.82454	92.4808	DG(40:3)	DG	GL	6.50973	0.341467	0.0240131	0.729362	1.13289	SA	KE	16874.1	18883.2	15348.8	20705.9	16822.2	18007.5	18772.8	19936.9	19690.1	13734	11527	17471.3	15093.6	12656	18853.6	17756.8	18608.2	18062.8
+	4.60_666.5218n	HMDB0007433	M+H-H2O, M+H	C43H70O5	38	0	-0.746531	90.8198	DG(40:7)	DG	GL	4.60025	0.650317	0.0261736	0.24414	1.10679	SA	KE	105916	113818	97552.4	133130	115613	111094	105879	115405	108604	89068.8	106081	108063	97590.7	94399.5	101392	94505	115007	102540
+	4.27_647.5019m/z	HMDB0007518	M+H-H2O	C43H68O5	37.3	0	-2.23214	89.1897	DG(40:8)	DG	GL	4.26593	0.285033	0.00818143	0.166544	1.20359	SA	KE	13669.1	15729.4	13663.3	21089.6	15879.6	14550	14618.8	15056.3	15706.3	11471.5	15037.7	11801.7	11357.1	11081.2	12943.1	11503.1	14549.6	12724.1
+	4.19_671.5028m/z	LMGL02010280	M+H-H2O	C45H68O5	37.9	0	-0.787867	90.3068	DG(42:10)	DG	GL	4.1945	0.2	0.00754723	0.165172	1.18051	SA	KE	13729.2	15540.2	15015.4	19536.3	15405.8	15274.2	14464.7	14681.4	16133.1	11316	14917.5	12811.6	11455.9	11891.8	13471.4	11963.6	15244.1	12037.3
-	5.50_695.5038m/z	HMDB0007787	M-H2O-H	C47H70O5	37.4	0	-1.00385	88.1171	DG(44:11)	DG	GL	5.49822	0.30645	0.0164341	0.648082	2.34099	KE	SA	813.469	506.246	630.582	321.377	541.016	1378.56	705.8	923.785	785.941	2280.19	6619.71	1122.09	2450.56	1123.3	571.662	1243.17	918.68	2148.89
+	4.08_695.5021m/z	HMDB0007788	M+H-H2O	C47H68O5	38.7	0	-1.77548	95.867	DG(44:12)	DG	GL	4.0802	0.25645	0.00441454	0.129459	1.26563	SA	KE	22568.6	27493	21438.7	32290.9	25774.9	21738.8	26505.1	24906.1	25128.3	16076.7	21403	19016.6	16729.1	19018.9	21836.9	18161.4	23960	18006.1
+	3.97_701.5485m/z	LMGL02010301	M+H-H2O	C47H74O5	37.8	0	-2.60952	91.9244	DG(44:9)	DG	GL	3.97375	0.4279	0.0294452	0.250805	1.14561	SA	KE	17678.1	19851.2	19044.8	18638.1	19886.2	17291.5	16946.6	16373.1	20362.7	12948.9	19516.8	14870.3	13963.6	14891	18084.2	15092.2	18857.4	14534.6
+	5.21_777.6380m/z	HMDB0007760	M+Na	C49H86O5	37.2	0	1.66168	88.0355	DG(46:5)	DG	GL	5.20773	0.107167	0.00991312	0.179059	1.11971	SA	KE	9849.46	10714.7	9246.76	10018.8	9619.41	9355.52	10355.9	9547.4	10305.6	8076.04	10484.7	9098.65	9283.82	6248.85	9532.79	8500.44	9591.43	9554.09
+	3.42_953.5218m/z	LMGL05010010	M+Na	C51H78O15	36.8	0	-1.55395	85.7833	DGDG(36:9)	DG	GL	3.418	0.15	0.0443672	0.275749	1.0813	SA	KE	2438.66	2499.61	2682.89	2460.04	2710.97	2422.42	2905.08	2451.19	2405.94	2298.91	2178.36	2430.92	2373.65	1757.53	2250.81	2392.61	2497.21	3025.12
+	4.29_769.4888m/z	LMGL05010011	M+H	C45H68O10	39.2	0	0.318052	96.6317	MGDG(36:9)	DG	GL	4.28735	0.434333	0.0390538	0.267626	1.13691	SA	KE	20296.1	22794.5	22706.6	30512.8	23572.6	22443.4	21450.5	20902.8	24180.9	17276.9	22902.4	19875.8	17366.8	21043.7	20860.8	18988.5	23616	20062.9
+	3.77_339.2891m/z	HMDB0011566	M+H-H2O	C21H40O4	38.9	0	-0.65423	95.1279	MG(18:1)	MG	GL	3.77445	0.106433	0.00818593	0.166544	1.28909	SA	KE	1157.21	1637.81	2195.01	1780.3	1517.88	1235.38	1528.95	1360.43	1640.36	916.683	1198.54	1313.8	848.662	1449.3	1152.47	990.875	1545.55	1017.12
+	2.39_428.3725m/z	HMDB0000848	M+H	C25H49NO4	38.9	0	-2.25812	97.4218	MG(22:2)	MG	GL	2.39218	0.170733	0.00395666	0.128798	1.44691	SA	KE	9082.51	10827.3	12576.2	12233.8	8432.09	7690.87	9182.56	8156	10924.5	5135.41	6467.75	4578.72	4227.23	10002.5	7730.83	6922.46	9010.43	6181.77
+	2.51_461.2660m/z	HMDB0114747	M+H	C23H41O7P	36.8	0	-0.475538	84.5788	LPA(20:3)	LPA	GP	2.51362	0.0993	0.015395	0.214189	1.15329	SA	KE	465.046	501.975	501.404	558.892	646.148	515.984	474.185	455.089	493.95	399.315	451.794	392.268	408.865	451.004	409.058	520.836	472.974	400.458
+	1.92_495.3325n	HMDB0010382	M+H-H2O, M+H	C24H50NO7P	39.6	0	-0.078625	97.9659	LysoPC(16:0)	LPC	GP	1.915	0.3629	0.0448162	0.276831	1.22188	SA	KE	72485.6	91213.1	85480.7	128759	96459.4	90338.1	82448.7	76391	100515	51093.1	93693.3	58505.4	51879.2	91133.2	86177	68158.6	90236.6	69427.3
+	1.99_498.2608m/z	LMGP02050043	M+Na	C23H42NO7P	35.8	0	3.59403	83.4194	LysoPE(18:3)	LPE	GP	1.98642	0.0714333	0.042773	0.274943	1.21562	SA	KE	268.542	299.782	249.299	364.662	320.516	259.094	295.785	244.511	287.12	167.931	222.718	162.034	232.804	152.32	310.342	203.488	277.358	271.22
+	4.94_484.2823m/z	HMDB0011487	M+H-H2O	C25H44NO7P	38.7	0	0.0738	93.5862	LysoPE(20:4)	LPE	GP	4.93697	0.20715	0.0351819	0.263091	1.26374	KE	SA	1495.95	1613.45	1952.3	809.648	1503.24	1660.04	1767.79	1700.88	1478.51	2111.1	1429.98	2394.54	2362.91	3196.06	1738.82	1819.02	1832.47	2202.22
+	4.09_421.2720m/z	LMGP10050005	M+H-H2O	C21H43O7P	35.8	0	1.36919	80.8953	PA(18:0)	PA	GP	4.08735	0.0850167	0.0344001	0.261637	1.37741	SA	KE	92.9703	149.519	117.066	85.3804	135.263	69.7755	124.311	123.459	53.595	67.67	21.8817	91.7764	109.931	53.8949	79.8375	51.3122	102.848	85.5083
+	5.98_697.4759m/z	HMDB0007858	M+Na	C37H71O8P	38	0	-2.89789	93.5181	PA(34:1)	PA	GP	5.97708	0.441483	0.0117471	0.195511	1.20999	SA	KE	10765.4	12036.7	10861	12259.5	11602.9	10730.2	11849.5	11236.5	11973.8	8155.69	11479.7	8662.69	8830.3	6080.74	11338.1	9481.56	12087	9388.16
+	6.53_683.5004m/z	HMDB0115510	M+H-H2O	C39H73O8P	38.1	0	-0.864478	91.6377	PA(36:2)	PA	GP	6.53285	0.391467	0.00660324	0.154842	1.19593	SA	KE	171747	203261	228321	188358	160514	228437	224346	190654	159201	192019	202183	166221	157967	155919	139660	162947	186245	187541
+	4.17_743.4637m/z	HMDB0115161	M+H	C43H67O8P	38.6	0	-1.29352	94.5346	PA(40:9)	PA	GP	4.16592	0.164283	0.0367653	0.263091	1.13716	SA	KE	10400	11152.5	10190.8	11936.4	11218.7	10566.8	10719.4	9813.28	11337.2	7791.17	10686.5	9205.07	8485.53	9483.22	10089.2	8392.07	12006.5	9542.92
+	2.09_675.4336m/z	LMGP10030015	M+Na	C37H65O7P	36.7	0	-3.71722	88.0211	PA(P-34:4)	PAe	GP	2.08572	0.127883	0.0296884	0.251299	1.41818	SA	KE	4372.39	5043.3	2360.65	8205.73	6100.58	4020.22	3556.15	3370.77	5071.34	1971.41	4387.63	1927.83	2258.26	3160.32	3344.26	3308.81	3603.49	2541.4
+	4.78_784.5835m/z	HMDB0008034	M+Na	C42H84NO8P	39.5	0	1.12118	98.9346	PC(34:0)	PC	GP	4.78052	0.4503	0.0441391	0.275377	1.10984	SA	KE	1.01766e+06	1.2001e+06	1.1128e+06	1.28947e+06	1.20825e+06	1.11895e+06	1.20065e+06	1.05186e+06	1.21324e+06	903958	1.18594e+06	948289	965193	1.03141e+06	1.10589e+06	1.0414e+06	1.19271e+06	1.097e+06
+	4.17_780.5504m/z	HMDB0007880	M+Na	C42H80NO8P	37.7	0	-1.22693	89.8625	PC(34:2)	PC	GP	4.17307	1.23942	0.0315329	0.255522	1.2317	SA	KE	187659	237104	239561	313789	266936	229252	213811	185252	249000	124946	225417	153558	141257	167979	220199	187400	250882	174849
+	4.08_804.5513m/z	LMGP01010930	M+Na	C44H80NO8P	37.9	0	-0.125527	89.613	PC(36:4)	PC	GP	4.0802	0.32075	0.0107261	0.188009	1.28198	SA	KE	267458	327768	297254	438517	352778	305042	308298	266614	315907	169249	276825	214568	194674	183793	294287	240569	335893	237334
+	4.10_854.5670m/z	HMDB0008378	M+Na	C48H82NO8P	39.1	0	-0.0560905	95.3963	PC(40:7)	PC	GP	4.10163	0.862217	0.00843289	0.166803	1.27839	SA	KE	498596	634023	602787	801495	648610	582884	612586	555871	589716	362012	510856	399153	375649	389874	580070	485094	593042	431959
+	6.15_888.6444m/z	HMDB0008542	M+Na	C50H92NO8P	38.7	0	-1.05463	94.6801	PC(42:4)	PC	GP	6.14782	0.185017	0.0164651	0.220293	1.22894	SA	KE	29014.4	31721.1	26493.9	35290.1	25353	24706.5	27113	21990.7	27808.6	19602.5	29107	19770.8	18815.6	17450.3	23320.1	20588.9	26351.5	19319.9
+	4.05_878.5655m/z	HMDB0008387	M+Na	C50H82NO8P	38.7	0	-1.74463	95.5084	PC(42:9)	PC	GP	4.05233	0.427183	0.030471	0.253808	1.23974	SA	KE	237782	304657	257595	458613	349610	292722	316274	299152	310517	181199	290027	204332	190785	233591	303320	250645	333190	254103
+	4.03_900.5491m/z	HMDB0008748	M+Na	C52H80NO8P	38.8	0	-2.56205	97.2391	PC(44:12)	PC	GP	4.0309	0.120733	0.0217677	0.239073	1.28099	SA	KE	115310	146348	102509	209823	120454	113616	124537	124600	131153	85463.6	123117	84634.6	76591	109275	106732	78814	113501	79907.2
+	5.40_720.5875m/z	LMGP01020015	M+H	C40H82NO7P	38.8	0	-3.74464	98.1698	PC(O-32:0)	PCe	GP	5.39988	0.697933	0.0234803	0.241443	1.13706	SA	KE	407966	449082	389097	495071	442191	427688	452950	393341	449310	322771	436479	357562	347250	278471	442257	379071	457347	399169
+	6.13_747.6120n	HMDB0013405	M+H, M+Na	C42H86NO7P	38.1	0	-2.955	93.8275	PC(O-34:0)	PCe	GP	6.13353	1.73087	0.037552	0.264731	1.1944	SA	KE	437885	484443	396945	636688	448692	449348	447709	400347	491541	308626	494259	318576	320548	302169	443520	353780	480989	362746
+	9.55_840.7148m/z	LMGP01040072	M+Na	C48H100NO6P	38	0	-3.98749	94.4606	PC(O-40:0)	PCe	GP	9.546	0.142867	0.0216085	0.239073	1.27948	SA	KE	2017.81	2278.79	1860.01	1994.31	2118.8	2408.99	1880.08	1886.33	2233.12	1256.71	2043.55	1687.08	1211.69	1231.94	1867.79	1450.8	2148.94	1176.69
-	4.12_734.4766m/z	LMGP02010969	M-H	C41H70NO8P	37.3	0	0.00453747	86.4034	PE(36:6)	PE	GP	4.11592	0.1493	0.0367687	0.841224	1.15063	SA	KE	772.153	773.252	790.946	1090.88	764.629	787.895	773.617	706.958	861.396	533.207	473.438	696.924	546.219	901.279	789.205	721.193	841.697	655.515
-	5.67_820.6103m/z	HMDB0009484	M+FA-H	C43H86NO8P	38.7	0	3.90162	98.0394	PE(38:0)	PE	GP	5.66895	1.3037	0.0398133	0.864866	1.1078	SA	KE	706729	736389	670263	701785	680897	733404	704155	755636	814683	543848	551190	636335	682643	452876	695792	673821	782104	772031
+	4.74_792.5493m/z	HMDB0009001	M+Na	C43H80NO8P	37.2	0	-2.74806	89.2006	PE(38:3)	PE	GP	4.7443	0.0148	0.0417427	0.274943	1.1465	SA	KE	4439.04	5469.42	3009.03	5228.67	5102.09	5187.06	5186.92	4931.63	5076.51	3342.43	4671.03	4788.31	4463.39	4665.98	4902.08	4204.32	5002.02	3855.44
+	4.15_761.5002n	LMGP02010974	M+H, M+Na	C43H72NO8P	38.7	0	0.850384	94.7047	PE(38:7)	PE	GP	4.15163	0.3129	0.00560819	0.143152	1.15503	SA	KE	77291.3	93495.6	94884.6	110171	101951	93853	97817.6	92798.9	96024.3	66896.4	84918.6	87297.4	74226.5	65539.8	91287.4	84058.6	100620	83666.5
-	6.45_848.6378m/z	LMGP02011178	M+FA-H	C45H90NO8P	37.7	0	-0.972036	89.8725	PE(40:0)	PE	GP	6.44545	0.306467	0.0276574	0.753451	1.16386	SA	KE	34346.2	35200	33748.7	40626.3	34569.1	28188.2	35739.1	30344.2	32706.4	19902.8	19308.1	31744.2	26719.9	33996	37820.6	30077.1	32877.2	32184.6
+	6.28_772.5293m/z	HMDB0009302	M+H-H2O	C45H76NO8P	37.2	0	2.20653	88.7845	PE(40:7)	PE	GP	6.28355	0.812217	0.0333288	0.25973	1.23134	SA	KE	50085.2	55244.4	39591.8	71164.6	56020.1	47584.2	52581.2	46465.2	55912.8	32312.2	51708.9	32751.8	32737.7	39287.7	46632.1	38507.1	57694.7	38190.8
+	4.39_794.5090m/z	HMDB0009408	M+H-H2O	C47H74NO8P	36.3	0	-3.55358	85.4833	PE(42:10)	PE	GP	4.38665	0.242167	0.00550186	0.143115	1.20422	SA	KE	28492.4	34883.8	32749.9	41521.8	35003.7	32535.6	32519.1	29337.3	33658.8	23106	29303.1	24459.2	25339.3	25517.7	28886.6	26117.5	33905.4	27704.4
+	4.17_818.5104m/z	LMGP02010093	M+H-H2O	C49H74NO8P	37	0	-1.79259	87.0147	PE(44:12)	PE	GP	4.17307	0.342167	0.0222544	0.239073	1.15948	SA	KE	73452.1	80774.9	72142.4	83328.7	82597.2	76302.2	75934.7	67813.9	79305.8	50908.1	73810.5	62616.2	60271.2	64458.5	70171.8	60462.3	84491.3	65748.9
+	4.87_816.6849m/z	HMDB0009742	M+H	C47H94NO7P	37.3	0	1.00149	87.4632	PE(P-42:0)	PEe	GP	4.87268	0.0785833	0.0196722	0.230826	12.409	KE	SA	54.9985	34.6616	52.0177	18.6258	45.1751	45.3698	97.8187	103.23	50.7461	685.555	36.951	705.784	1421.62	50.238	62.2328	59.4829	47.0203	151.526
+	3.67_1009.5075m/z	LMGP04050021	2M+H	C24H41O9P	36.7	0	2.60835	86.4577	PG(18:4)	PG	GP	3.6673	0.05	0.0199723	0.232958	1.79439	SA	KE	154.978	175.442	153.539	247.68	112.217	115.593	131.501	204.361	274.58	99.9886	56.877	143.891	22.2815	5.71346	104.299	29.8044	175.944	104.999
+	3.81_793.4982m/z	HMDB0010580	M+Na	C42H75O10P	39.1	0	-1.04855	96.5968	PG(36:4)	PG	GP	3.81017	0.220733	0.0170454	0.221361	1.23625	SA	KE	16859.7	20613.8	22431.2	30385.2	20369.3	20552.2	19113.2	18628.1	20708.5	13048.9	21445.3	15388.8	13150.7	12307.4	18427.3	16407.9	20754.7	16529.2
+	3.72_808.5113m/z	LMGP04010661	M+NH4	C44H71O10P	37	0	-1.33002	86.5765	PG(38:8)	PG	GP	3.71732	0.170733	0.0150027	0.213663	1.16804	SA	KE	14269.1	18714.5	23766.1	20424.6	19710.8	19024.3	20098.8	19129.7	17309.1	12601.4	13404.5	18015.5	15514.2	10592.8	19810.6	18843.7	20986.4	17497.4
+	1.25_527.3692m/z	LMGP04060001	M+H	C26H55O8P	38.5	0	-2.84295	95.874	PG(O-20:0/0:0)	PGe	GP	1.24565	0.127867	0.036437	0.263091	1.09013	KE	SA	527.82	612.645	469.2	495.604	605.702	559.87	615.553	675.816	503.49	611.87	624.339	606.786	674.151	550.926	554.083	670.248	607.915	685.168
+	4.09_747.5927m/z	LMGP04020087	M+H-H2O	C42H85O9P	35.9	0	3.69214	83.7651	PG(O-36:0)	PGe	GP	4.09448	0.04285	0.0301953	0.253332	1.15281	SA	KE	850.672	981.967	889.415	1168.81	1006.57	931.156	1005.88	944.224	845.807	670.075	811.511	824.388	731.641	641.457	919.442	848.794	878.039	913.907
+	3.77_581.3083m/z	LMGP06050005	M+H-H2O	C27H51O12P	37.3	0	-0.312574	86.6581	PI(18:1)	PI	GP	3.77445	0.0850167	0.0109554	0.189694	1.26108	SA	KE	345.707	515.534	715.224	604.04	443.552	392.066	496.599	429.9	455.691	348.783	393.315	353.951	359.49	367.823	470.129	350.05	454.91	325
+	4.08_603.2923m/z	LMGP06050006	M+H-H2O	C29H49O12P	37.9	0	-0.914948	90.7301	PI(20:4)	PI	GP	4.0802	0.10645	0.0229451	0.241443	1.12961	SA	KE	919.78	1078.59	904.422	1044.25	964.693	917.55	1129.13	891.404	940.011	807.306	828.85	794.641	782.65	859.863	895.93	797.382	1070.67	826.842
+	8.24_837.5459m/z	LMGP06010001	M+H	C43H81O13P	35.4	0	-3.4475	80.8871	PI(34:1)	PI	GP	8.2423	0.0285667	0.0425646	0.274943	1.20461	SA	KE	323.22	439.608	309.706	460.116	424.167	378.376	461.155	404.84	375.301	229.578	316.91	372.687	441.865	110.98	412.439	425.475	423.754	238.723
-	4.58_915.5969m/z	LMGP06010546	M-H	C49H89O13P	37.3	0	0.0919709	86.6465	PI(40:3)	PI	GP	4.57883	0.3486	0.0472153	0.882882	1.16655	KE	SA	15575.7	15045.4	15694.6	11630.3	16741.5	14925.7	12733.3	15518.8	14555.2	23403	22730.9	18508.5	19811.9	15712.3	17846.3	17759.9	15753.1	21781.3
-	3.36_913.5811m/z	HMDB0009869	M-H	C49H87O13P	36.2	0	-0.111973	81.2186	PI(40:4)	PI	GP	3.36085	0.10645	0.0364762	0.841224	1.4068	KE	SA	56.5948	53.5195	71.4252	126.57	109.218	52.3975	49.7613	21.9388	30.5546	101.686	60.4591	141.948	71.8361	54.7265	109.152	145.365	71.3576	99.657
+	8.90_961.4793m/z	HMDB0009931	M+Na	C45H80O16P2	36.5	0	-2.26684	85.0048	PIP(36:4)	PIP	GP	8.89737	0.220733	0.0265609	0.244408	1.13319	SA	KE	2782.17	2644.27	2721.99	3569.64	2240.28	3072.23	2695.48	2531.92	2849.39	2256.49	2576.02	2634.95	2318.68	2355.28	2564.66	2018.75	2499.64	2010.15
+	4.33_770.5354m/z	HMDB0112346	M+H-H2O	C42H78NO10P	36.4	0	2.99114	85.487	PS(36:2)	PS	GP	4.32952	0.0285667	0.0409367	0.27338	1.17648	SA	KE	1692.34	1990.83	1927.36	2825.85	1973.18	1581.82	2377.51	1798.64	2171.73	1449.57	2011.18	1780.92	1651.66	1495.5	1903.22	1359.01	1648.54	1751.46
-	4.64_840.5772m/z	HMDB0112526	M-H	C46H84NO10P	39.3	0	1.40691	98.2851	PS(40:3)	PS	GP	4.63598	1.65232	0.0450033	0.874542	1.0832	SA	KE	463262	495493	483138	488624	469040	499965	486582	491728	531394	365819	353474	446531	443557	422199	494611	455187	540169	520007
+	7.42_836.5448m/z	HMDB0112557	M+H	C46H78NO10P	36.5	0	1.47971	84.3976	PS(40:6)	PS	GP	7.42293	0.355767	0.0397417	0.269265	1.11839	SA	KE	13548.6	16886.5	18353.2	17309.3	20968.3	18017.5	21261.1	17219.9	16024	13434.4	13355.9	16378.1	16521.4	11697.3	18949.9	16884.7	19530.3	17365.9
+	3.48_856.5090m/z	HMDB0116764	M+Na	C46H76NO10P	36.8	0	-1.08763	85.5425	PS(40:7)	PS	GP	3.48228	0.14215	0.0382858	0.265388	1.16265	SA	KE	8121.64	11854	13906.9	13197.6	11841.9	12611.2	11710.1	10671.5	11596.9	7393.18	9737.4	9739.72	7950.86	6403.98	12730.4	12001.7	13546.3	10486.2
+	4.08_892.6063m/z	HMDB0112722	M+Na	C48H88NO10P	35.5	0	2.85561	80.7326	PS(42:3)	PS	GP	4.0802	0.0143	0.044163	0.275377	1.44917	SA	KE	71.1675	277.296	216.712	331.056	423.298	486.309	450.509	373.276	346.424	144.867	149.563	216.282	96.9322	77.4683	716.81	255.906	326.12	448.83
+	4.12_730.5355m/z	LMGP03030012	M+H-H2O	C40H78NO9P	36.6	0	-3.57255	87.3043	PS(P-34:0)	PSe	GP	4.11592	0.270733	0.0192931	0.229871	1.25723	SA	KE	41053.9	53108.6	54364.2	69095.5	57730.5	48100.6	43865.8	37092.8	50243	26637.5	44911.7	32772.7	30836.8	34500.1	44941.8	37070.2	53784.4	35543.2
-	5.83_610.5438m/z	HMDB0011762	M+FA-H	C36H71NO3	38.7	0	3.81066	98.0333	Cer(d18:0/18:1)	Cer	SP	5.8261	0.37075	0.0197106	0.685698	1.12137	SA	KE	55016.2	54721.3	50468	47244.4	50538.3	63183.3	51884.7	60700.4	69489.3	51136.1	45794.6	48302.1	51730.6	45436.5	45068.7	51603.7	53010.4	60804.1
+	5.76_565.5461n	HMDB0004950	M+H-H2O, M+Na, 2M+H, M+H	C36H71NO3	38.4	0	4.75088	97.2735	Cer(d18:1/18:0)	Cer	SP	5.7635	0.505767	0.013685	0.204841	1.07806	SA	KE	610272	738083	638981	797906	623937	724940	649940	617075	675068	625016	619385	664985	617678	583844	608383	620690	618225	582281
-	6.14_618.5816m/z	LMSP02010029	M-H	C40H77NO3	36.8	0	-2.318	86.7697	Cer(d18:1/22:1)	Cer	SP	6.139	0.1493	0.00424673	0.360841	1.6109	SA	KE	586.951	531.419	476.9	212.864	487.382	291	502.506	434.988	393.03	195.217	211.727	368.574	317.894	183.068	414.347	297.54	284.452	327.371
+	7.50_667.6454n	LMSP02020038	M+H, M+Na	C42H85NO4	38.4	0	-3.74099	96.536	Cer(d20:0/22:0(2OH))	Cer	SP	7.50152	0.327167	0.00790734	0.166544	1.28146	SA	KE	19202.8	21475.4	19359.1	35456.9	23680.4	21003.8	18876.3	18879.1	24090.5	13657.5	22003.1	15382.2	12600.6	14253.5	18584.4	16588.2	20498.2	14969.7
+	6.12_641.5043m/z	LMSP03020006	M+H-H2O	C36H71N2O6P	35.1	0	3.9225	80.1574	PE-Cer(d14:1/20:1)	Cer	SP	6.11925	0.0214333	0.00429611	0.129459	2.29095	SA	KE	243.613	211.174	133.439	48.9425	16.3487	31.1488	120.565	150.756	96.4466	8.19011	5.42866	10.178	40.7103	0	77.054	19.3049	30.3946	3.34816
-	3.12_684.5196n	LMSP03020035	M-H2O-H, M-H	C38H73N2O6P	39.3	0	-1.44718	98.1225	PE-Cer(d14:2/22:1)	Cer	SP	3.11868	0.1636	0.0158231	0.647882	1.09955	KE	SA	2360.86	2060.17	1932.24	2289.84	2094.65	2061.94	2439.7	1970.66	2163.86	2442.58	2782.82	2055.31	2569.83	2647.74	2106.69	2225.31	2186.59	2479.47
+	2.58_422.2685m/z	LMSP02050014	M+H	C20H40NO6P	36.8	0	4.51963	89.1891	CerP(d18:1/2:0)	CerP	SP	2.58433	0.0357167	0.0250882	0.24414	1.31813	KE	SA	86.8167	99.2926	71.664	128.54	68.092	64.4369	122.015	88.0632	56.2103	93.4295	112.485	58.9301	116.446	132.05	149.629	86.8222	72.8789	88.4497
-	4.99_718.5409m/z	LMSP02050005	M+FA-H	C38H76NO6P	39.2	0	2.42528	98.8591	CerP(d18:1/20:0)	CerP	SP	4.99243	0.612917	0.0380943	0.846763	1.11723	SA	Ke	86622.3	90482.8	87784.8	84685	83276	86249.6	86563.2	87689.6	92529.8	58555.1	55988.1	81133.3	75724.5	63193.8	88308.1	81962	96617	94086.9
+	7.49_706.6030m/z	HMDB0010168	M+H	C39H82N2O6P+	37.1	0	6.62786	93.047	SM(d18:0/16:0)	dhSM	SP	7.49437	0.12145	0.0265244	0.244408	1.1944	SA	KE	6163	6168.31	5653.98	9641.69	6527.79	6391.63	5632.67	5549.92	6869.12	4018.54	6282.2	4990.02	4127.84	4381.56	5434.44	5032.67	6187.85	4521.38
+	8.71_1002.7823m/z	LMSP0501AB20	M+H	C56H107NO13	38.5	0	0.79142	93.6427	LacCer(d18:0/26:1)	HexCer	SP	8.7052	0.73365	0.0331166	0.259019	1.16541	SA	KE	35467.1	38050.8	31555.6	51336.9	32329	33973	32621.7	30088	35978	25947.2	34666.9	26587.5	24525.2	28794.6	31315.4	26803.8	32928.6	25746.8
+	4.35_702.5663n	HMDB0013464	M+H, M+Na	C39H79N2O6P	38.9	0	-1.86953	96.9773	SM(d18:1/16:0)	SM	SP	4.35093	0.4629	0.0262394	0.24414	1.20423	SA	KE	550192	613708	480664	708312	618627	513216	588149	500083	637307	340188	586039	419284	409046	445649	563571	470129	578015	475596
+	6.81_631.5595m/z	HMDB0038057	2M+H	C18H37NO3	35.1	0	-3.88267	80.1037	Dehydrophytosphingosine	sphingosine	SP	6.81073	0.177883	0.00231237	0.105382	1.3566	KE	SA	17257.9	17901.8	16158.4	28500.9	20652.1	28236.8	25723.1	18882.7	17932.3	39363.7	26301.4	33531.1	32386.1	27689.5	27630.6	33654.6	29283	37038.4
+	6.80_310.3109m/z	HMDB0013645	M+H-H2O	C20H41NO2	39	0	1.42476	96.8581	N,N-Dimethylsphingosine	sphingosine	SP	6.79645	0.199317	0.00303833	0.11855	1.50234	KE	SA	711.368	748.866	896.355	2167.18	1262.21	2002.99	1532.23	965.353	914.053	3417.05	2029.36	2092.72	2104.14	2069.95	2049.1	2810.13	1915.4	2882.71
+	5.27_824.5558m/z	LMSP06020004	M+H	C42H81NO12S	37	0	0.708012	85.6481	Sulf(d18:1/18:0(2OH))	Sulf(2OH)	SP	5.27202	0.38435	0.0436803	0.275377	1.0852	KE	SA	39472	41982.5	45409.8	41093.3	36669.5	40635.2	41853	43014.9	40932.3	45133.4	39812	48566.5	49308.8	49711.4	38223.9	40659.1	44240.5	47783.8
