# Supplementary material for: Endocannabinoid signaling regulates the reinforcing and psychostimulant effects of ketamine in mice
Source: Nat Commun. 2020 Nov 24;11:5962. doi: 10.1038/s41467-020-19780-z (PMC7686380; doi:10.1038/s41467-020-19780-z)
Supplement: Supplementary file 6 — Supplementary Data 3 [file 41467_2020_19780_MOESM6_ESM.xlsx]

## Sheet: Table5
Table 5 List of the primary and secondary antibodies
Antibody	Species	Sourse	Dilution	Catalog #	URL
FAAH	rabbit	abcam	1:1000	ab128917	https://www.abcam.cn/faah1-antibody-epr7549-ab128917.html
NAPE-PLD	rabbit	abcam	1:200	ab95397	https://www.abcam.cn/nape-pld-antibody-ab95397.html
CB1R	mouse	abcam	1:1000	ab172970	https://www.abcam.cn/cannabinoid-receptor-i-antibody-epr2224nb-ab172970.html
DAGLα	rabbit	abcam	1:1000	ab106979	https://www.abcam.cn/dagla-antibody-ab106979.html
DAGLβ	rabbit	abcam	1:1000	ab84733	https://www.abcam.cn/daglb-antibody-ab84733.html
phospho -CREB-Ser133	rabbit	Cell signaling	1:1000	9198	https://www.cellsignal.com/products/primary-antibodies/phospho-creb-ser133-87g3-rabbit-mab/9198
CREB	rabbit	Cell signaling	1:1000	9197	https://www.cellsignal.com/products/primary-antibodies/creb-48h2-rabbit-mab/9197
MAGL	goat	abcam	1:1000	ab77398	https://www.abcam.cn/monoacylglycerol-lipasemgl-antibody-ab77398.html
p44/42 MAPK (Erk1/2)	rabbit	Cell signaling	1:1000	4370	https://www.cst-c.com.cn/products/primary-antibodies/phospho-p44-42-mapk-erk1-2-thr202-tyr204-d13-14-4e-xp-rabbit-mab/4370
Phosphoro-p44/42 MAPK	rabbit	Cell signaling	1:1000	4695	https://www.cst-c.com.cn/products/primary-antibodies/p44-42-mapk-erk1-2-137f5-rabbit-mab/4695
PKA	rabbit	abcam	1:2000	ab75991	https://www.abcam.cn/pka-alphabetagamma-catalytic-subunit-phospho-t197-antibody-ep2606y-ab75991.html
PRDM5	mouse	Santa Cruz	1:1000	sc-376277	https://www.scbt.com/zh/p/prdm5-antibody-a-12
PRDM5(ChIP grade)	mouse	Santa Cruz	1:1000	sc-376277X	https://www.scbt.com/zh/p/prdm5-antibody-a-12
Histone 3	rabbit	abcam	1:1000	ab1791	https://www.abcam.cn/histone-h3-antibody-nuclear-loading-control-and-chip-grade-ab1791.html
cofilin	rabbit	abcam	1:1000	ab134963	https://www.abcam.com/cofilin-antibody-ep6376-ab134963.html
phospho-cofilin	rabbit	Cell signaling	1:1000	3313	https://www.cst-c.com.cn/products/primary-antibodies/phospho-cofilin-ser3-77g2-rabbit-mab/3313
NMDAR1	rabbit	abcam	1:1000	ab109182	https://www.abcam.cn/nmdar1-antibody-epr24812-ab109182.html
AMPA	rabbit	abcam	1:1000	ab109450	https://www.abcam.cn/glutamate-receptor-1-ampa-subtype-antibody-epr5479-ab109450.html
phospho AMPA(S845)	rabbit	abcam	1:1000	ab76321	https://www.abcam.cn/glutamate-receptor-1-ampa-subtype-phospho-s845-antibody-epr2148-ab76321.html
phospho AMPA(S831)	rabbit	abcam	1:1000	ab109464	https://www.abcam.cn/glutamate-receptor-1-ampa-subtype-phospho-s831-antibody-epr1887-ab109464.html
anti-DARPP32	rabbit	Cell signaling	1:200	2306	https://www.cellsignal.cn/products/primary-antibodies/darpp-32-19a3-rabbit-mab/2306?N=4294956287&Ntt=2306&fromPage=plp
GAPDH	rabbit	Cell signaling	1:2000	2118	https://www.cst-c.com.cn/products/primary-antibodies/gapdh-14c10-rabbit-mab/2118
β-Actin	rabbit	Cell signaling	1:2000	4967	https://www.cst-c.com.cn/products/primary-antibodies/b-actin-antibody/4967
β-Tubulin	rabbit	Cell signaling	1:2000	2146s	https://www.cst-c.com.cn/products/primary-antibodies/b-tubulin-antibody/2146?site-search-type=Products&N=4294956287&Ntt=2146s&fromPage=plp&_requestid=1819237
anti-rabbit HRP	goat	Cell signaling	1:2000	7074s	https://www.cst-c.com.cn/products/secondary-antibodies/anti-rabbit-igg-hrp-linked-antibody/7074?site-search-type=Products&N=4294956287&Ntt=7074s&fromPage=plp&_requestid=1819493
anti-mouse HRP	goat	Cell signaling	1:2000	7076s	https://www.cst-c.com.cn/products/secondary-antibodies/anti-mouse-igg-hrp-linked-antibody/7076?site-search-type=Products&N=4294956287&Ntt=7076s&fromPage=plp&_requestid=1820095
Anti-goat HRP	rabbit	abcam	1:2000	ab6741	https://www.abcam.cn/rabbit-goat-igg-hl-hrp-ab6741.html
MAGL (immunostaining)	rabbit	Cayman	1:100	100035	https://www.caymanchem.com/product/100035
PRDM5(immunostaining)	rabbit	Novus	1:200	NBP2-13810	https://www.novusbio.com/products/prdm5-antibody_nbp2-13810
GFAP (immunostaining)	chicken	abcam	1:1000	ab4674	https://www.abcam.com/gfap-antibody-ab4674.html
NeuN (immunostaining)	mouse	abcam	1:1000	ab104224	https://www.abcam.com/neun-antibody-1b7-neuronal-marker-ab104224.html
Alxa Fluor 488 (mouse)	donkey	Invitrogen	1:400	A21202	https://www.thermofisher.com/cn/zh/antibody/product/Donkey-anti-Mouse-IgG-H-L-Highly-Cross-Adsorbed-Secondary-Antibody-Polyclonal/A-21202
Alxa Fluor 568(rabbit)	donkey	Invitrogen	1:400	A10042	https://www.thermofisher.com/cn/zh/antibody/product/Donkey-anti-Rabbit-IgG-H-L-Highly-Cross-Adsorbed-Secondary-Antibody-Polyclonal/A10042
Alxa Fluor 647(chicken)	donkey	Jackson Immuno	1:400	703-605-155	https://www.jacksonimmuno.com/catalog/products/703-605-155
