# Supplementary material for: Endocannabinoid signaling regulates the reinforcing and psychostimulant effects of ketamine in mice
Source: Nat Commun. 2020 Nov 24;11:5962. doi: 10.1038/s41467-020-19780-z (PMC7686380; doi:10.1038/s41467-020-19780-z)
Supplement: Supplementary file 8 — Source Data [file 41467_2020_19780_MOESM8_ESM.xlsx]

## Sheet: Fig.1a
Lipid composition
	ACe	Hippo	NAc	PFC	CPu
FA	4	0	1	7	12
MG	0	2	2	4	7
DG	9	0	15	18	19
TG	0	0	0	0	15
CL	0	0	0	0	1
LPA	0	0	0	1	3
LPC	0	1	3	1	4
LPE	0	2	1	2	4
PA	2	0	3	4	2
PAe	2	4	2	1	2
PC	5	0	11	7	27
PCe	0	4	6	3	3
PE	2	0	10	8	15
PEe	1	2	2	1	10
PG	2	0	2	3	1
PGe	0	0	0	2	0
PGP	1	1	0	0	1
PI	0	1	3	5	4
PIe	1	0	2	0	3
PIP	0	0	0	1	0
PIP2	0	4	1	0	1
PS	3	0	14	6	10
PSe	0	2	3	1	6
Cer	3	2	6	6	7
CerP	0	0	2	2	1
HexCer	0	0	4	1	6
LacCer	0	0	0	0	4
GM3	1	0	0	0	0
SM	0	0	1	1	2
dhSM	0	0	0	0	1
sphingosine	0	0	1	2	1
Sulf	0	0	0	0	1
Sulf(2OH)	0		1	1	1

## Sheet: Fig.1b
eCB
		Saline									Ketamine
		1	2	3	4	5	6	7	8	9	1	2	3	4	5	6	7	8	9
CPu	AEA	1.04004	0.644924	0.452365	1.51326	0.608618	0.741978	1.53164	1.3	1	2	1.416	1.30925	2.4029	2.4916	2.83202	1.44267	1.27666	1.38274
	2-AG	0.652143	0.915365	1.14709	1.00015	0.992663	1.22828	1.00625	1	1	1.5	1.693	1.54488	1.43077	1.56811	1.60961	1.68076	1.65956	1.65053
	NAPE	0.7584	1.34017	0.698799	1.00395	1.13072	1.38613	1.02551	0.6	1	0	0.245	0.473454	0.651323	0.50532	0.583476	0.400153	0.623696	0.746119
ACe	AEA	0.989027	0.722535	1.01961	1.72687	0.780004	1.0035	0.88138	0.876378	0.821912	1.33069	1.14657	1.23236	2.11866	1.9252	1.20634	1.50283	2.24191	1.77527
NAc	2-AG	0.385636	0.910472	0.764839	0.797782	1.16615	1.25126	1.20974	0.94185	1.57228	1.09377	1.08674	1.18814	1.57968	1.53621	1.5467	1.70602	1.26803	1.19516
PFC	AEA	0.738726	1.18847	0.964365	1.02593	0.913528	1.48429	1.31527	1.08	0.29	2.116	1.42	0.831097	2.82251	1.64957	1.96661	1.20428	0.597756	1.5693
	2-AG	0.889918	1.051	0.983914	1.29376	0.931311	1.02618	0.92	0.84	1.06	0.637	1.08	0.715066	0.734035	0.734498	0.864795	0.699382	0.902234	0.800994
AEA in CPu			2-AG in CPu				NAPE in CPu
Unpaired t test			Unpaired t test				Unpaired t test
P value	0.0026		P value	<0.0001			P value	0.0004
P value summary	**		P value summary	****			P value summary	***
Significantly different (P < 0.05)?	Yes		Significantly different (P < 0.05)?	Yes			Significantly different (P < 0.05)?	Yes
One- or two-tailed P value?	Two-tailed		One- or two-tailed P value?	Two-tailed			One- or two-tailed P value?	Two-tailed
t, df	t=3.562 df=16		t, df	t=9.877 df=16			t, df	t=4.413 df=16
AEA in Ace
Unpaired t test
P value	0.002
P value summary	**
Significantly different (P < 0.05)?	Yes
One- or two-tailed P value?	Two-tailed
t, df	t=3.678 df=16
2-AG in NAc
Unpaired t test
P value	0.0211
P value summary	*
Significantly different (P < 0.05)?	Yes
One- or two-tailed P value?	Two-tailed
t, df	t=2.558 df=16
AEA in PFC				2-AG in PFC
Unpaired t test				Unpaired t test
P value	0.0378			P value	0.0051
P value summary	*			P value summary	**
Significantly different (P < 0.05)?	Yes			Significantly different (P < 0.05)?	Yes
One- or two-tailed P value?	Two-tailed			One- or two-tailed P value?	Two-tailed
t, df	t=2.264 df=16			t, df	t=3.239 df=16

## Sheet: Fig.1c
2-AG in locomotor activity
	Saline												Ketamine
	1	2	3	4	5	6	7	8	9	10	11	12	1	2	3	4	5	6	7	8	9	10	11	12
PFC	0.616143	0.561684	1.33539	0.982531	1.28968	0.831622	1.10872	1.18587	1.20248	0.993741	1.55491	0.337231	0.386393	2.01583	1.38608	0.613089	0.68498	1.84948	0.728575	1.41571	0.989904	1.25355	0.332975	0.817055
NAc	1.05157	0.937198	1.08064	1.13057	1.23741	1.26667	1.16693	0.883963	0.907869	0.935043	0.572094	0.830048	0.562145	0.641571	1.17861	0.535187	0.644546	0.880762	1.24627	0.853935	1.11253	0.669139	1.03632	1.02072
CPu	0.824564	0.616791	0.668647	0.855177	1.05544	1.06724	1.02126	1.15613	1.12809	1.08667	1.13781	1.38217	1.02185	1.23998	1.27742	1.29144	1.46783	1.51965	1.77543	1.64868	2.19744	1.55945	1.7101	1.53672
Hipp	0.98009	0.93778	0.53061	1.30143	0.91495	1.12044	1.25535	1.06402	0.81734	1.07799			1.08824	0.92493	0.9469	1.22325	1.33574	1.22532	1.69516	1.60107	1.34666	1.89752
2-AG in PFC			2-AG in NAc			2-AG in Cpu			2-AG in Hipp
Unpaired t test			Unpaired t test			Unpaired t test			Unpaired t test
P value	0.8362		P value	0.1573		P value	<0.0001		P value	0.0158
P value summary	ns		P value summary	ns		P value summary	****		P value summary	*
Significantly different (P < 0.05)?	No		Significantly different (P < 0.05)?	No		Significantly different (P < 0.05)?	Yes		Significantly different (P < 0.05)?	Yes
One- or two-tailed P value?	Two-tailed		One- or two-tailed P value?	Two-tailed		One- or two-tailed P value?	Two-tailed		One- or two-tailed P value?	Two-tailed
t, df	t=0.2092 df=22		t, df	t=1.464 df=22		t, df	t=4.805 df=22		t, df	t=2.666 df=18

## Sheet: Fig.1d
AEA in locomotor activity
	Saline												Ketamine
	1	2	3	4	5	6	7	8	9	10	11	12	1	2	3	4	5	6	7	8	9	10	11	12
PFC	1.1376	0.975554	0.915552	0.880181	0.834859	1.03661	1.12277	0.828322	0.981139	1.2085	0.945289	1.13362	0.997054	1.08191	1.05067	0.977173	0.931063	0.890392	0.956378	0.865033	0.929232	1.04232	0.787266	1.06808
NAc	1.10612	1.12583	0.916815	1.03138	1.09167	0.932726	1.01662	0.826805	1.02405	0.979392	1.03273	0.915867	0.835493	0.993639	1.06612	1.01608	0.999211	1.09747	0.922128	0.842829	0.911895	1.06058	0.894402	0.901226
CPu	0.839872	1.15895	1.0517	1.02948	0.986553	0.752735	1.26791	1.05841	1.09837	0.984215	0.752087	1.01972	1.18837	1.06254	1.04171	1.0737	1.16125	0.943241	1.15719	1.16183	0.996695	1.15639	1.03476	1.16667
Hipp	1.01774	1.13143	0.967173	0.878352	0.875478	0.975062	1.0336	0.920765	1.09238	1.10803			1.15892	1.07147	1.13659	0.948651	1.06872	0.983182	1.10354	1.0706	0.982605	1.14004
AEA in PFC			AEA in NAc			AEA in CPu			AEA in Hipp
Unpaired t test			Unpaired t test			Unpaired t test			Unpaired t test
P value	0.4413		P value	0.3038		P value	0.0711		P value	0.092
P value summary	ns		P value summary	ns		P value summary	ns		P value summary	ns
Significantly different (P < 0.05)?	No		Significantly different (P < 0.05)?	No		Significantly different (P < 0.05)?	No		Significantly different (P < 0.05)?	No
One- or two-tailed P value?	Two-tailed		One- or two-tailed P value?	Two-tailed		One- or two-tailed P value?	Two-tailed		One- or two-tailed P value?	Two-tailed
t, df	t=0.7841 df=22		t, df	t=1.053 df=22		t, df	t=1.897 df=22		t, df	t=1.78 df=18

## Sheet: Fig. 1e
2-AG in Self-administration
	Saline							Ketamine
	1	2	3	4	5	6		1	2	3	4	5	6	7
PFC	1.07071	1.17074	1.67118	0.73382	0.814149	0.539391		0.789319	0.323096	0.992894	1.01609	0.550867	0.567356	0.279448
NAc	0.79218	1.12661	1.12971	0.526435	1.54162	0.883455		1.02634	1.15667	0.754732	0.570916	0.427052	0.54996	0.435296
CPu	1.40683	0.520842	0.939171	1.37535	0.764141	0.993669		1.2428	1.47693	1.7744	1.78265	1.83226	1.98379	1.19314
Hipp	1.21958	1.12796	0.88439	1.08726	0.952457	0.728354		0.99845	0.846928	1.2439	0.969498	0.952544	1.41953	1.08162
2-AG in PFC			2-AG in NAc			2-AG in Cpu			2-AG in Hipp
Unpaired t test			Unpaired t test			Unpaired t test			Unpaired t test
P value	0.0946		P value	0.1208		P value	0.0062		P value	0.5007
P value summary	ns		P value summary	ns		P value summary	**		P value summary	ns
Significantly different (P < 0.05)?	No		Significantly different (P < 0.05)?	No		Significantly different (P < 0.05)?	Yes		Significantly different (P < 0.05)?	No
One- or two-tailed P value?	Two-tailed		One- or two-tailed P value?	Two-tailed		One- or two-tailed P value?	Two-tailed		One- or two-tailed P value?	Two-tailed
t, df	t=1.829 df=11		t, df	t=1.681 df=11		t, df	t=3.378 df=11		t, df	t=0.6963 df=11

## Sheet: Fig.1f
AEA in Self-administration
	Saline							Ketamine
	1	2	3	4	5	6	7	1	2	3	4	5	6	7
PFC	0.98453	1.01482	0.940183	0.992621	1.10376	0.964086		0.963717	0.994973	1.19039	1.01357	1.02312	1.09871	1.00893
NAc	1.0054	1.00239	0.944229	0.975438	1.02254	1.14989	0.900121	1.03695	1.0127	1.07764	0.954414	0.977539	1.04246	1.05131
CPu	0.99491	1.00112	1.02226	1.03555	1.04337	0.902788		1.14579	0.958061	1.22909	1.3153	0.996166	1.16764	1.31029
Hipp	1.05584	1.03195	0.907649	1.17082	0.998557	0.83519		1.19313	1.12091	0.753131	1.04016	0.793298	0.970411	0.913183
AEA in PFC			AEA in NAc			AEA in CPu			AEA in Hipp
Unpaired t test			Unpaired t test			Unpaired t test
P value	0.2965		P value	0.5297		P value	0.0236
P value summary	ns		P value summary	ns		P value summary	*
Significantly different (P < 0.05)?	No		Significantly different (P < 0.05)?	No		Significantly different (P < 0.05)?	Yes
One- or two-tailed P value?	Two-tailed		One- or two-tailed P value?	Two-tailed		One- or two-tailed P value?	Two-tailed
t, df	t=1.096 df=11		t, df	t=0.6471 df=12		t, df	t=2.626 df=11

## Sheet: Fig.1g
2-AG under KET single exposure
	SAL	0 h	6 h	24 h	48 h	72 h
1	0.735406	0.871448	1.22945	1.25034	1.14738	0.888439
2	0.981373	1.16349	1.38685	1.28332	1.01206	1.00482
3	0.807614	1.37722	0.871537	1.1344	1.10234	1.21699
4	0.942375	1.05361	1.08404	1.13285	1.4798	0.985755
5	0.929326	1.09605	1.20821	1.00418	1.51765	1.07033
6	0.928514	1.14013	0.805523	0.94483	1.44601	1.04224
7	1.06055	1.40725	0.968548	1.33992	1.35374	0.749288
8	1.34641	1.30523	1.52346	1.18833	1.06989	0.864427
9	1.26844	1.57814	1.10069	1.18739	0.974771	0.9296
1way ANOVA
ANOVA table	SS	DF	MS	F (DFn, DFd)	P value
Treatment (between columns)	0.5521	5	0.1104	F (5, 48) = 2.999	P=0.0196
Residual (within columns)	1.767	48	0.03682
Total	2.319	53
Dunnett's multiple comparisons test	Mean Diff.	95.00% CI of diff.	Significant?	Summary	Adjusted P Value
SAL vs. 0 h	-0.2214	-0.4567 to 0.01386	No	ns	0.0714
SAL vs. 6 h	-0.1309	-0.3662 to 0.1043	No	ns	0.4646
SAL vs. 24 h	-0.1628	-0.3981 to 0.07242	No	ns	0.2652
SAL vs. 48 h	-0.2337	-0.469 to 0.001521	No	ns	0.052
SAL vs. 72 h	0.02757	-0.2077 to 0.2628	No	ns	0.9981

## Sheet: Fig.1h
AEA under KET single exposure
	SAL	0 h	6 h	24 h	48 h	72 h
1	1.1096	1.11828	1.11646	1.02048	1.08225	0.992545
2	1.00475	1.01665	1.14258	0.973191	0.954962	1.09789
3	1.01304	1.05385	1.02372	0.977084	0.965427	1.04456
4	0.984858	0.956795	1.02714	1.12548	0.99513	0.962659
5	0.925437	1.04979	1.08574	1.07246	1.082	0.918944
6	1.01722	1.15704	1.07127	0.940751	1.07531	1.07031
7	1.05958	0.880543	0.965765	0.857435	1.09362	1.00433
8	0.933875	1.12147	1.0335	0.821949	0.972003	1.08829
9	0.951636	1.10451	1.20173	1.07708	1.01528	0.882057
1way ANOVA
ANOVA table	SS	DF	MS	F (DFn, DFd)	P value
Treatment (between columns)	0.05075	5	0.01015	F (5, 48) = 1.702	P=0.1524
Residual (within columns)	0.2863	48	0.005965
Total	0.337	53

## Sheet: Fig.1i
2-AG under KET repeated exposure
	SAL	0 h	6 h	24 h	48 h	72 h
1	1.07231	2.42323	1.06062	1.78278	0.922335	1.23448
2	0.720742	1.60191	1.66668	2.0547	1.80237	1.78044
3	0.910675	2.07856	1.1759	1.71315	0.907221	1.53651
4	0.83816	1.5116	1.63413	1.3928	1.73597	1.56662
5	1.06296	1.94939	1.81018	1.82966	1.10623	1.48306
6	0.837259	1.52042	1.5568	1.82189	1.36379	0.735749
7	1.01263	1.71716	1.48775	1.65839	2.08699	1.10515
8	1.07347	1.76797	1.45164	1.64819	1.70244	0.952786
9	1.4718	1.86449	0.984836	1.74251	1.15276	1.05194
1way ANOVA
ANOVA table	SS	DF	MS	F (DFn, DFd)	P value
Treatment (between columns)	4.142	5	0.8284	F (5, 48) = 9.109	P<0.0001
Residual (within columns)	4.365	48	0.09094
Total	8.507	53
Dunnett's multiple comparisons test	Mean Diff.	95.00% CI of diff.	Significant?	Summary	Adjusted P Value
SAL vs. 0 h	-0.8261	-1.196 to -0.4563	Yes	****	0.0001
SAL vs. 6 h	-0.4254	-0.7951 to -0.05565	Yes	*	0.0187
SAL vs. 24 h	-0.7382	-1.108 to -0.3685	Yes	****	0.0001
SAL vs. 48 h	-0.42	-0.7897 to -0.05027	Yes	*	0.0207
SAL vs. 72 h	-0.2719	-0.6416 to 0.09788	No	ns	0.2165

## Sheet: Fig.1j
AEA under KET repeated exposure
	SAL	0 h	6 h	24 h	48 h	72 h
1	1.12823	0.878392	0.901776	0.874421	0.87771	0.958345
2	1.01066	1.05773	0.932995	0.955427	0.86922	0.962407
3	1.10276	1.09461	1.04562	0.808051	0.853721	0.978262
4	0.934173	1.10033	1.10251	0.880262	1.01002	1.01973
5	1.07463	0.979535	0.943255	0.849424	1.05387	0.92935
6	0.95938	0.911187	1.00335	1.07098	1.03823	1.03614
7	0.971669	0.992415	1.17217	0.944631	0.879089	0.963975
8	0.867015	0.872658	1.0395	0.80643	1.1182	0.899697
9	0.951486	0.981184	1.02351	0.993222	0.885808	0.97752
1way ANOVA
ANOVA table	SS	DF	MS	F (DFn, DFd)	P value
Treatment (between columns)	0.06639	5	0.01328	F (5, 48) = 1.899	P=0.1121
Residual (within columns)	0.3357	48	0.006993
Total	0.4021	53

[truncated: 84 more sheets: Fig.2b, Fig.2c, Fig.2d, Fig.2e, Fig.2g, Fig.2h, Fig.2i, Fig.2j, Fig.3b, Fig.3c, Fig.3d, Fig.3e, Fig.3f, Fig.3g, Fig.4a, Fig.4b, Fig. 4c, Fig.4d, Fig.4e, Fig.4f …]
